# Supplementary material for: Tetra­aqua­bis[2-(2,4-dichloro­phen­oxy)acetato]nickel(II)
Source: Acta Crystallogr Sect E Struct Rep Online. 2009 Aug 29;65(Pt 9):m1148. doi: 10.1107/S1600536809033662 (PMC2969976; doi:10.1107/S1600536809033662)
Supplement: Supplementary file 1 [file e-65-m1148-sup1.cif]

##############################################################################
###                                                                        ###
###        Electronic paper (Acta Crystallographica Section E)             ###
###                                                                        ###
##############################################################################
#                                                                            #
# This CIF contains the data in a paper accepted for publication in Acta     #
# Crystallographica Section E. It conforms to the requirements of Notes      #
# for Authors for Section E, and has been peer reviewed under the auspices   #
# of the IUCr Commission on Journals.                                        #
#                                                                            #
# Full details of the Crystallographic Information File format               #
# are given in the paper "The Crystallographic Information File (CIF):       #
# a New Standard Archive File for Crystallography" by S. R. Hall, F. H.      #
# Allen and I. D. Brown [Acta Cryst. (1991), A47, 655-685].                  #
#                                                                            #
# The current version of the core CIF dictionary is obtainable from          #
# ftp://ftp.iucr.org/pub/cif_core.dic. The current version number is 2.4.    #
#                                                                            #
# Software is freely available for graphical display of the structure(s) in  #
# this CIF.  For information consult the CIF home page http://www.iucr.org/  #
# cif/home.html                                                              #
#                                                                            #
# This file may be used for bona fide research purposes within the           #
# scientific community so long as proper attribution is given to the journal # 
# article from which it was obtained.                                        #
#                                                                            #
##############################################################################
                                             
data_global
_audit_creation_method     'form.cif (version 2.0)'
_journal_data_validation_number     ?
_journal_date_recd_electronic     2009-08-23
_journal_date_accepted     2009-08-24
_journal_name_full     'Acta Crystallographica, Section E'
_journal_year     2009
_journal_volume     65
_journal_issue      9
_journal_page_first     m1148
_journal_page_last     m1148
_journal_paper_category     QM
_journal_coeditor_code     HB5064
_publ_contact_author_name     'Zeng, Qing-Fu'
_publ_contact_author_address
;
Engineering Research Center for Clean Production of Textile Dyeing and Printing
Ministry of Education
Wuhan 430073
People's Republic of China
;
_publ_contact_author_email     'qfzeng@wuse.edu.cn'
_publ_contact_author_fax     '0086-27-87611779'
_publ_contact_author_phone     '0086-27-87611779'
_publ_section_title
;
Tetraaquabis[2-(2,4-dichlorophenoxy)acetato]nickel(II)
;
loop_
    _publ_author_name
    _publ_author_address
    'Chen, Wu'
;
Engineering Research Center for Clean Production of Textile Dyeing and Printing
Ministry of Education
Wuhan 430073
People's Republic of China
;
    'Yuan, Ji-Wen'
;
Engineering Research Center for Clean Production of Textile Dyeing and Printing
Ministry of Education
Wuhan 430073
People's Republic of China
;
    'Lei, Lei'
;
Engineering Research Center for Clean Production of Textile Dyeing and Printing
Ministry of Education
Wuhan 430073
People's Republic of China
;
    'Zeng, Qing-Fu'
;
Engineering Research Center for Clean Production of Textile Dyeing and Printing
Ministry of Education
Wuhan 430073
People's Republic of China
;
data_I
_audit_creation_method     SHELXL-97
_chemical_name_systematic
;
Tetraaquabis[2-(2,4-dichlorophenoxy)acetato]nickel(II)
;
_chemical_name_common     ?
_chemical_formula_moiety     'C16 H18 Cl4 Ni O10'
_chemical_formula_sum     'C16 H18 Cl4 Ni O10'
_chemical_formula_iupac     '[Ni (C8 H5 Cl2 O3)2 (H2 O)4]'
_chemical_formula_weight     570.81
_chemical_melting_point     ?
_symmetry_cell_setting     monoclinic
_symmetry_space_group_name_H-M     'P 21/c'
_symmetry_space_group_name_Hall     '-P 2ybc'
loop_
    _symmetry_equiv_pos_as_xyz
    'x, y, z'
    '-x, y+1/2, -z+1/2'
    '-x, -y, -z'
    'x, -y-1/2, z-1/2'
_cell_length_a     16.860(3)
_cell_length_b     8.1370(16)
_cell_length_c     8.3010(17)
_cell_angle_alpha     90.00
_cell_angle_beta     95.87(3)
_cell_angle_gamma     90.00
_cell_volume     1132.8(4)
_cell_formula_units_Z     2
_cell_measurement_reflns_used     25
_cell_measurement_theta_min     9
_cell_measurement_theta_max     12
_cell_measurement_temperature     293(2)
_exptl_crystal_description     block
_exptl_crystal_colour     green
_exptl_crystal_size_max     0.30
_exptl_crystal_size_mid     0.20
_exptl_crystal_size_min     0.10
_exptl_crystal_density_diffrn     1.673
_exptl_crystal_density_meas     ?
_exptl_crystal_density_method     'not measured'
_exptl_crystal_F_000     580
_exptl_absorpt_coefficient_mu     1.377
_exptl_absorpt_correction_type     psi-scan
_exptl_absorpt_process_details     '(North <i>et al.</i>,  1968)'
_exptl_absorpt_correction_T_min     0.683
_exptl_absorpt_correction_T_max     0.875
_exptl_special_details
;
;
_diffrn_ambient_temperature     293(2)
_diffrn_radiation_type     MoK\a
_diffrn_radiation_wavelength     0.71073
_diffrn_radiation_source     'fine-focus sealed tube'
_diffrn_radiation_monochromator     graphite
_diffrn_measurement_device_type     'Enraf--Nonius CAD-4'
_diffrn_measurement_method     \w/2\q
_diffrn_detector_area_resol_mean     ?
_diffrn_reflns_number     2134
_diffrn_reflns_av_R_equivalents     0.0168
_diffrn_reflns_av_sigmaI/netI     0.0285
_diffrn_reflns_theta_min     1.21
_diffrn_reflns_theta_max     25.16
_diffrn_reflns_theta_full     25.16
_diffrn_measured_fraction_theta_max     0.974
_diffrn_measured_fraction_theta_full     0.974
_diffrn_reflns_limit_h_min     -20
_diffrn_reflns_limit_h_max     20
_diffrn_reflns_limit_k_min     -9
_diffrn_reflns_limit_k_max     0
_diffrn_reflns_limit_l_min     0
_diffrn_reflns_limit_l_max     9
_diffrn_standards_number     200
_diffrn_standards_interval_count     3
_diffrn_standards_interval_time     120
_diffrn_standards_decay_%     1
_refine_special_details
;
Refinement of <i>F</i>^2^ against ALL reflections. The weighted <i>R</i>-factor
<i>wR</i> and goodness of fit <i>S</i> are based on <i>F</i>^2^, conventional
<i>R</i>-factors <i>R</i> are based on <i>F</i>, with <i>F</i> set to zero for
negative <i>F</i>^2^. The threshold expression of <i>F</i>^2^ >
\s(<i>F</i>^2^) is used only for calculating <i>R</i>-factors(gt) <i>etc</i>.
and is not relevant to the choice of reflections for refinement.
<i>R</i>-factors based on <i>F</i>^2^ are statistically about twice as large
as those based on <i>F</i>, and <i>R</i>- factors based on ALL data will be
even larger.
;
_reflns_number_total     1976
_reflns_number_gt     1596
_reflns_threshold_expression     I>2\s(I)
_refine_ls_structure_factor_coef     Fsqd
_refine_ls_matrix_type     full
_refine_ls_R_factor_all     0.0910
_refine_ls_R_factor_gt     0.0714
_refine_ls_wR_factor_gt     0.1721
_refine_ls_wR_factor_ref     0.2135
_refine_ls_goodness_of_fit_ref     1.143
_refine_ls_restrained_S_all     1.141
_refine_ls_number_reflns     1976
_refine_ls_number_parameters     154
_refine_ls_number_restraints     6
_refine_ls_hydrogen_treatment     mixed
_refine_ls_weighting_scheme     calc
_refine_ls_weighting_details
          'calc w=1/[\s^2^(Fo^2^)+(0.1181P)^2^+3.965P] where P=(Fo^2^+2Fc^2^)/3'
_atom_sites_solution_hydrogens     geom
_atom_sites_solution_primary     direct
_atom_sites_solution_secondary     difmap
_refine_ls_shift/su_max     0.001
_refine_ls_shift/su_mean     0.000
_refine_diff_density_max     0.864
_refine_diff_density_min     -1.974
_refine_ls_extinction_method     none
_refine_ls_extinction_coef     ?
loop_
    _atom_type_symbol
    _atom_type_description
    _atom_type_scat_dispersion_real
    _atom_type_scat_dispersion_imag
    _atom_type_scat_source
    'C' 'C' 0.0033 0.0016
                         'International Tables Vol C Tables 4.2.6.8 and 6.1.1.4'
    'H' 'H' 0.0000 0.0000
                         'International Tables Vol C Tables 4.2.6.8 and 6.1.1.4'
    'O' 'O' 0.0106 0.0060
                         'International Tables Vol C Tables 4.2.6.8 and 6.1.1.4'
    'Cl' 'Cl' 0.1484 0.1585
                         'International Tables Vol C Tables 4.2.6.8 and 6.1.1.4'
    'Ni' 'Ni' 0.3393 1.1124
                         'International Tables Vol C Tables 4.2.6.8 and 6.1.1.4'
_computing_data_collection     'CAD-4 Software (Enraf--Nonius, 1989)'
_computing_cell_refinement     'CAD-4 Software (Enraf--Nonius, 1989)'
_computing_data_reduction     'XCAD4 (Harms & Wocadlo, 1995)'
_computing_structure_solution     'SHELXS97 (Sheldrick, 2008)'
_computing_structure_refinement     'SHELXL97 (Sheldrick, 2008)'
_computing_molecular_graphics     'SHELXTL (Sheldrick, 2008)'
_computing_publication_material     'SHELXTL (Sheldrick, 2008)'
loop_
    _atom_site_type_symbol
    _atom_site_label
    _atom_site_fract_x
    _atom_site_fract_y
    _atom_site_fract_z
    _atom_site_U_iso_or_equiv
    _atom_site_adp_type
    _atom_site_calc_flag
    _atom_site_refinement_flags
    _atom_site_occupancy
    _atom_site_disorder_assembly
    _atom_site_disorder_group
    C C1 0.1103(4) 0.1141(9) 0.3299(9) 0.0487(17) Uani d . 1 . .
    H H1 0.0872 0.0160 0.3585 0.058 Uiso calc R 1 . .
    C C2 0.1780(4) 0.4056(8) 0.2486(8) 0.0363(14) Uani d . 1 . .
    C C3 0.1822(4) 0.1110(8) 0.2642(9) 0.0454(16) Uani d . 1 . .
    H H3 0.2076 0.0113 0.2504 0.054 Uiso calc R 1 . .
    C C4 0.0724(4) 0.2598(9) 0.3534(9) 0.0458(16) Uani d . 1 . .
    C C5 0.1072(4) 0.4079(8) 0.3131(8) 0.0431(15) Uani d . 1 . .
    H H5 0.0821 0.5072 0.3303 0.052 Uiso calc R 1 . .
    C C6 0.3693(4) 0.0240(7) 0.2247(7) 0.0296(12) Uani d . 1 . .
    C C7 0.2173(4) 0.2580(7) 0.2183(8) 0.0345(13) Uani d . 1 . .
    C C8 0.3201(4) 0.1188(8) 0.0942(7) 0.0388(15) Uani d . 1 . .
    H H8A 0.3533 0.1447 0.0088 0.047 Uiso calc R 1 . .
    H H8B 0.2770 0.0489 0.0479 0.047 Uiso calc R 1 . .
    Cl Cl1 -0.01949(12) 0.2621(3) 0.4316(3) 0.0626(6) Uani d . 1 . .
    Cl Cl2 0.22352(11) 0.5880(2) 0.1988(3) 0.0557(6) Uani d . 1 . .
    H H1A 0.418(3) -0.233(12) 0.523(6) 0.067 Uiso d D 1 . .
    H H3A 0.452(4) -0.018(10) 0.785(6) 0.067 Uiso d D 1 . .
    H H1B 0.436(4) -0.226(11) 0.366(3) 0.067 Uiso d D 1 . .
    H H3B 0.3858(7) 0.030(11) 0.687(9) 0.067 Uiso d D 1 . .
    Ni Ni1 0.5000 0.0000 0.5000 0.0266(4) Uani d S 1 . .
    O O1 0.4550(3) -0.2430(5) 0.4624(6) 0.0406(11) Uani d D 1 . .
    O O2 0.3738(3) -0.1289(5) 0.2003(5) 0.0433(11) Uani d . 1 . .
    O O3 0.4362(3) 0.0347(7) 0.6996(6) 0.0503(12) Uani d D 1 . .
    O O4 0.4045(2) 0.0994(5) 0.3429(5) 0.0319(9) Uani d . 1 . .
    O O6 0.2866(3) 0.2687(6) 0.1489(6) 0.0420(11) Uani d . 1 . .
loop_
    _atom_site_aniso_label
    _atom_site_aniso_U_11
    _atom_site_aniso_U_22
    _atom_site_aniso_U_33
    _atom_site_aniso_U_12
    _atom_site_aniso_U_13
    _atom_site_aniso_U_23
    C1 0.053(4) 0.039(4) 0.052(4) -0.005(3) -0.005(3) -0.005(3)
    C2 0.038(3) 0.029(3) 0.041(3) -0.008(3) -0.002(3) 0.005(3)
    C3 0.048(4) 0.027(3) 0.059(4) -0.002(3) -0.009(3) 0.004(3)
    C4 0.049(4) 0.046(4) 0.040(4) -0.006(3) -0.006(3) 0.002(3)
    C5 0.049(4) 0.032(3) 0.047(4) 0.000(3) 0.000(3) 0.000(3)
    C6 0.039(3) 0.018(3) 0.032(3) 0.001(2) 0.006(2) -0.002(2)
    C7 0.037(3) 0.029(3) 0.036(3) 0.004(2) -0.004(2) 0.000(2)
    C8 0.046(4) 0.035(3) 0.034(3) 0.006(3) -0.001(3) -0.009(3)
    Cl1 0.0543(11) 0.0675(13) 0.0680(13) -0.0061(9) 0.0147(9) -0.0037(10)
    Cl2 0.0552(11) 0.0276(8) 0.0841(14) 0.0013(7) 0.0062(9) 0.0059(8)
    Ni1 0.0369(6) 0.0154(5) 0.0270(6) 0.0015(4) 0.0017(4) 0.0023(4)
    O1 0.058(3) 0.028(2) 0.035(2) 0.000(2) -0.001(2) -0.0015(19)
    O2 0.066(3) 0.031(2) 0.032(2) -0.001(2) -0.003(2) -0.0056(18)
    O3 0.048(3) 0.054(3) 0.050(3) 0.009(2) 0.013(2) 0.007(2)
    O4 0.043(2) 0.0205(19) 0.030(2) 0.0092(17) -0.0054(17) -0.0048(17)
    O6 0.037(2) 0.032(2) 0.056(3) 0.0010(18) -0.002(2) 0.004(2)
_geom_special_details
;
All e.s.d.'s (except the e.s.d. in the dihedral angle between two l.s. planes)
are estimated using the full covariance matrix. The cell e.s.d.'s are taken
into account individually in the estimation of e.s.d.'s in distances, angles
and torsion angles; correlations between e.s.d.'s in cell parameters are only
used when they are defined by crystal symmetry. An approximate (isotropic)
treatment of cell e.s.d.'s is used for estimating e.s.d.'s involving l.s.
planes.
;
loop_
    _geom_bond_atom_site_label_1
    _geom_bond_atom_site_label_2
    _geom_bond_site_symmetry_2
    _geom_bond_distance
    _geom_bond_publ_flag
    C1 C4 . 1.369(10) ?
    C1 C3 . 1.381(11) ?
    C1 H1 . 0.9300 ?
    C2 C5 . 1.358(10) ?
    C2 C7 . 1.407(9) ?
    C2 Cl2 . 1.740(6) ?
    C3 C7 . 1.403(9) ?
    C3 H3 . 0.9300 ?
    C4 C5 . 1.396(10) ?
    C4 Cl1 . 1.741(8) ?
    C5 H5 . 0.9300 ?
    C6 O4 . 1.253(7) ?
    C6 O2 . 1.265(7) ?
    C6 C8 . 1.508(8) ?
    C7 O6 . 1.358(8) ?
    C8 O6 . 1.437(7) ?
    C8 H8A . 0.9700 ?
    C8 H8B . 0.9700 ?
    Ni1 O3 . 2.085(5) y
    Ni1 O3 3_656 2.085(5) ?
    Ni1 O4 . 2.126(4) y
    Ni1 O4 3_656 2.126(4) ?
    Ni1 O1 3_656 2.130(4) ?
    Ni1 O1 . 2.130(4) y
    O1 H1A . 0.841(10) ?
    O1 H1B . 0.840(10) ?
    O3 H3A . 0.844(10) ?
    O3 H3B . 0.847(10) ?
loop_
    _geom_angle_atom_site_label_1
    _geom_angle_atom_site_label_2
    _geom_angle_atom_site_label_3
    _geom_angle_site_symmetry_1
    _geom_angle_site_symmetry_3
    _geom_angle
    _geom_angle_publ_flag
    C4 C1 C3 . . 120.9(7) ?
    C4 C1 H1 . . 119.6 ?
    C3 C1 H1 . . 119.6 ?
    C5 C2 C7 . . 122.1(6) ?
    C5 C2 Cl2 . . 120.6(5) ?
    C7 C2 Cl2 . . 117.3(5) ?
    C1 C3 C7 . . 120.2(6) ?
    C1 C3 H3 . . 119.9 ?
    C7 C3 H3 . . 119.9 ?
    C1 C4 C5 . . 120.0(7) ?
    C1 C4 Cl1 . . 120.5(6) ?
    C5 C4 Cl1 . . 119.5(6) ?
    C2 C5 C4 . . 119.4(6) ?
    C2 C5 H5 . . 120.3 ?
    C4 C5 H5 . . 120.3 ?
    O4 C6 O2 . . 125.2(5) ?
    O4 C6 C8 . . 119.6(5) ?
    O2 C6 C8 . . 115.2(5) ?
    O6 C7 C3 . . 125.1(6) ?
    O6 C7 C2 . . 117.5(5) ?
    C3 C7 C2 . . 117.4(6) ?
    O6 C8 C6 . . 114.4(5) ?
    O6 C8 H8A . . 108.7 ?
    C6 C8 H8A . . 108.7 ?
    O6 C8 H8B . . 108.7 ?
    C6 C8 H8B . . 108.7 ?
    H8A C8 H8B . . 107.6 ?
    O3 Ni1 O3 . 3_656 180.0 ?
    O3 Ni1 O4 . . 90.93(19) ?
    O3 Ni1 O4 3_656 . 89.07(18) ?
    O3 Ni1 O4 . 3_656 89.07(18) ?
    O3 Ni1 O4 3_656 3_656 90.93(18) ?
    O4 Ni1 O4 . 3_656 180.0 ?
    O3 Ni1 O1 . 3_656 87.9(2) ?
    O3 Ni1 O1 3_656 3_656 92.1(2) ?
    O4 Ni1 O1 . 3_656 88.46(16) ?
    O4 Ni1 O1 3_656 3_656 91.54(16) ?
    O3 Ni1 O1 . . 92.1(2) ?
    O3 Ni1 O1 3_656 . 87.9(2) ?
    O4 Ni1 O1 . . 91.54(16) ?
    O4 Ni1 O1 3_656 . 88.46(16) ?
    O1 Ni1 O1 3_656 . 180.0 ?
    Ni1 O1 H1A . . 96(7) ?
    Ni1 O1 H1B . . 94(6) ?
    H1A O1 H1B . . 108.9(18) ?
    Ni1 O3 H3A . . 117(6) ?
    Ni1 O3 H3B . . 119(6) ?
    H3A O3 H3B . . 108.4(18) ?
    C6 O4 Ni1 . . 124.2(4) ?
    C7 O6 C8 . . 117.5(5) ?
loop_
    _geom_torsion_atom_site_label_1
    _geom_torsion_atom_site_label_2
    _geom_torsion_atom_site_label_3
    _geom_torsion_atom_site_label_4
    _geom_torsion_site_symmetry_1
    _geom_torsion_site_symmetry_2
    _geom_torsion_site_symmetry_3
    _geom_torsion_site_symmetry_4
    _geom_torsion
    _geom_torsion_publ_flag
    C4 C1 C3 C7 . . . . -0.9(11) ?
    C3 C1 C4 C5 . . . . -1.0(11) ?
    C3 C1 C4 Cl1 . . . . 178.4(5) ?
    C7 C2 C5 C4 . . . . 1.0(10) ?
    Cl2 C2 C5 C4 . . . . -179.3(5) ?
    C1 C4 C5 C2 . . . . 0.9(10) ?
    Cl1 C4 C5 C2 . . . . -178.5(5) ?
    C1 C3 C7 O6 . . . . -178.2(6) ?
    C1 C3 C7 C2 . . . . 2.7(10) ?
    C5 C2 C7 O6 . . . . 178.0(6) ?
    Cl2 C2 C7 O6 . . . . -1.6(8) ?
    C5 C2 C7 C3 . . . . -2.8(10) ?
    Cl2 C2 C7 C3 . . . . 177.5(5) ?
    O4 C6 C8 O6 . . . . -28.4(8) ?
    O2 C6 C8 O6 . . . . 154.2(6) ?
    O2 C6 O4 Ni1 . . . . 14.9(9) ?
    C8 C6 O4 Ni1 . . . . -162.2(4) ?
    O3 Ni1 O4 C6 . . . . -122.0(5) ?
    O3 Ni1 O4 C6 3_656 . . . 58.0(5) ?
    O4 Ni1 O4 C6 3_656 . . .  8E1(10)
                                     ?
    O1 Ni1 O4 C6 3_656 . . . 150.1(5) ?
    O1 Ni1 O4 C6 . . . . -29.9(5) ?
    C3 C7 O6 C8 . . . . 10.6(9) ?
    C2 C7 O6 C8 . . . . -170.3(5) ?
    C6 C8 O6 C7 . . . . -83.3(7) ?
loop_
    _geom_hbond_atom_site_label_D
    _geom_hbond_atom_site_label_H
    _geom_hbond_atom_site_label_A
    _geom_hbond_site_symmetry_A
    _geom_hbond_distance_DH
    _geom_hbond_distance_HA
    _geom_hbond_distance_DA
    _geom_hbond_angle_DHA
    O1 H1A O2 4_556 0.84(5) 2.05(7) 2.723(7) 136(8)
    O1 H1B O2 . 0.84(3) 1.82(5) 2.619(7) 157(7)
    O3 H3A O1 4_556 0.85(6) 2.44(7) 3.217(7) 153(7)
    O3 H3B O6 4_566 0.846(16) 2.34(6) 2.980(7) 133(8)
