# Supplementary material for: Tetra­aqua­bis[2-(2,4-dichloro­phen­oxy)acetato]nickel(II)
Source: Acta Crystallogr Sect E Struct Rep Online. 2009 Aug 29;65(Pt 9):m1148. doi: 10.1107/S1600536809033662 (PMC2969976; doi:10.1107/S1600536809033662)
Supplement: Supplementary file 2 [file e-65-m1148-Isup2.hkl]

# 
# h,k,l, Fc-squared, Fo-squared, sigma(Fo-squared) and status flag 
# 
data_I
_shelx_title ' H in P2(1)/c' 
_shelx_refln_list_code          4 
_shelx_F_calc_maximum      197.08 
_exptl_crystal_F_000       580.00 
_reflns_d_resolution_high  0.8360 
 
loop_ 
 _symmetry_equiv_pos_as_xyz 
 'x, y, z' 
 '-x, y+1/2, -z+1/2' 
 '-x, -y, -z' 
 'x, -y-1/2, z-1/2' 
 
_cell_length_a    16.8600 
_cell_length_b     8.1370 
_cell_length_c     8.3010 
_cell_angle_alpha  90.000 
_cell_angle_beta   95.870 
_cell_angle_gamma  90.000 
 
_shelx_F_squared_multiplier     1.000 
 
loop_ 
 _refln_index_h 
 _refln_index_k 
 _refln_index_l 
 _refln_F_squared_calc 
 _refln_F_squared_meas 
 _refln_F_squared_sigma 
 _refln_observed_status 
   1   0   0     2051.12      955.59     17.46 o 
   2   0   0     2300.79     1248.01     14.57 o 
   3   0   0     1417.56      828.96     16.24 o 
   4   0   0     4049.19     2398.94     13.38 o 
   5   0   0     2826.75     1828.67     18.50 o 
   6   0   0       69.15       57.63      3.47 o 
   7   0   0     1908.38     1605.96     23.59 o 
   8   0   0     1020.39      782.01     14.83 o 
   9   0   0      238.07      170.51     14.14 o 
  10   0   0     3774.88     3736.07     27.43 o 
  11   0   0      166.68       64.90     25.55 o 
  12   0   0        2.12        9.11      3.83 o 
  13   0   0       24.22       45.43      6.32 o 
  14   0   0      576.55      541.91     28.71 o 
  15   0   0     1378.40     1426.36     23.47 o 
  16   0   0       19.77      -10.59     13.42 o 
  17   0   0       94.05      137.98      9.69 o 
  18   0   0      490.70      601.31     48.03 o 
  19   0   0      221.30      275.10     15.14 o 
  20   0   0       65.21       54.45     13.12 o 
   1   1   0     4217.88     4496.24     57.25 o 
   2   1   0     1203.00     1338.71      8.43 o 
   3   1   0      305.87      290.54      4.53 o 
   4   1   0      878.27      866.68      8.64 o 
   5   1   0     2308.80     2029.64     14.47 o 
   6   1   0     2185.85     1978.22     15.56 o 
   7   1   0      927.44      829.85     38.75 o 
   8   1   0       10.92        5.82      2.48 o 
   9   1   0     5351.38     4476.03     68.37 o 
  10   1   0     1209.34     1000.67     39.87 o 
  11   1   0      256.45      211.34      7.85 o 
  12   1   0       94.80       73.57      5.47 o 
  13   1   0       61.88       44.27      5.11 o 
  14   1   0      809.41      762.83     16.31 o 
  15   1   0       92.96       96.58     20.47 o 
  16   1   0      208.61      223.71     16.66 o 
  17   1   0       52.05       52.34      7.10 o 
  18   1   0        5.90       16.26      6.04 o 
  19   1   0        4.92        3.56      7.01 o 
   0   2   0      179.75       91.18      4.27 o 
   1   2   0    11634.39    11167.30    182.28 o 
   2   2   0       68.78      113.49      6.07 o 
   3   2   0    10390.05    10748.26    238.94 o 
   4   2   0     1272.93     1444.84     12.66 o 
   5   2   0      752.20      880.38     10.90 o 
   6   2   0       59.71       73.37      4.04 o 
   7   2   0     5110.95     5373.51     90.84 o 
   8   2   0     1224.51     1325.48     15.89 o 
   9   2   0      824.36      861.72     13.75 o 
  10   2   0      468.53      446.55     18.97 o 
  11   2   0     1558.85     1398.34     19.43 o 
  12   2   0      906.25      741.27     15.01 o 
  13   2   0      681.05      637.28     14.68 o 
  14   2   0      191.01      170.19      8.97 o 
  15   2   0      656.90      646.31     18.16 o 
  16   2   0      626.92      651.57     44.48 o 
  17   2   0       79.37       84.67      8.67 o 
  18   2   0      233.18      303.03     13.25 o 
  19   2   0        0.60        8.80      5.99 o 
   1   3   0       74.90      141.98      4.79 o 
   2   3   0      156.91      120.81      5.34 o 
   3   3   0    13706.70    13996.12    179.61 o 
   4   3   0      359.43      437.78      8.40 o 
   5   3   0      211.05      325.46      7.52 o 
   6   3   0     1228.72     1541.53     16.59 o 
   7   3   0     2151.55     2424.74     21.72 o 
   8   3   0     2033.30     2139.22     21.48 o 
   9   3   0       70.70       84.88      5.65 o 
  10   3   0       75.86       87.44      6.07 o 
  11   3   0       87.04       88.09      8.67 o 
  12   3   0     2244.47     2169.97     42.64 o 
  13   3   0     2154.30     2033.48     27.01 o 
  14   3   0        0.30       -0.91      4.86 o 
  15   3   0      480.79      437.13     14.41 o 
  16   3   0       91.72       75.99      8.46 o 
  17   3   0      170.03      161.71     10.11 o 
  18   3   0       48.88       53.21      9.61 o 
  19   3   0       24.66       38.97      7.79 o 
   0   4   0     2392.74     2156.16     27.18 o 
   1   4   0      873.58      863.34     12.33 o 
   2   4   0    10256.19    10804.92    150.49 o 
   3   4   0       23.45       15.60      4.36 o 
   4   4   0     8653.30    10323.40     42.90 o 
   5   4   0     1802.37     2239.14     21.45 o 
   6   4   0     1381.37     1494.62     18.13 o 
   7   4   0       22.20       13.26      4.49 o 
   8   4   0      356.12      437.27     11.02 o 
   9   4   0      490.86      546.41     19.74 o 
  10   4   0       69.58       63.83     13.93 o 
  11   4   0        2.70        6.01      4.49 o 
  12   4   0       74.79       82.89      6.63 o 
  13   4   0      154.89      133.59      9.65 o 
  14   4   0     1263.84     1231.07     55.33 o 
  15   4   0      141.67      127.50     10.13 o 
  16   4   0       74.78       94.86     12.90 o 
  17   4   0      402.76      393.40     15.23 o 
  18   4   0       10.97       12.43      7.28 o 
   1   5   0      165.48      171.33     10.08 o 
   2   5   0      328.68      362.76      9.60 o 
   3   5   0        7.06        4.16      3.32 o 
   4   5   0       51.61       87.54     13.07 o 
   5   5   0      280.96      298.65      9.38 o 
   6   5   0        1.09        4.21      3.65 o 
   7   5   0      704.94      810.98     15.41 o 
   8   5   0        8.04       11.91      4.35 o 
   9   5   0      261.71      300.19     11.32 o 
  10   5   0      757.67      769.67     16.56 o 
  11   5   0       74.31       86.24      7.03 o 
  12   5   0       18.84       13.66      5.15 o 
  13   5   0      470.27      519.48     16.06 o 
  14   5   0       14.27       19.17      6.36 o 
  15   5   0        4.24       12.57      5.30 o 
  16   5   0       47.34       50.38      8.15 o 
  17   5   0        0.42       -6.89      6.89 o 
   0   6   0     3225.91     3317.78     41.70 o 
   1   6   0     2429.92     2431.76     36.53 o 
   2   6   0     1666.16     1797.63     22.84 o 
   3   6   0      186.27      187.17      8.61 o 
   4   6   0       38.23       47.12      6.88 o 
   5   6   0     2510.66     2486.46     28.01 o 
   6   6   0     1206.57     1246.54     20.42 o 
   7   6   0      371.93      387.38     12.44 o 
   8   6   0      552.64      534.88     14.62 o 
   9   6   0     1748.75     1713.53     54.14 o 
  10   6   0        4.66        2.77      8.55 o 
  11   6   0       79.14       72.64     10.43 o 
  12   6   0      455.85      498.81     18.54 o 
  13   6   0      595.31      644.88     49.56 o 
  14   6   0      137.57      154.72     11.15 o 
  15   6   0       76.07       99.32     10.85 o 
   1   7   0       27.50       25.53      7.52 o 
   2   7   0      258.19      262.78     24.65 o 
   3   7   0        0.10        0.91      4.18 o 
   4   7   0       88.63      138.79     10.43 o 
   5   7   0      329.63      390.16     13.34 o 
   6   7   0      208.10      190.66     11.71 o 
   7   7   0       14.32       21.64      6.88 o 
   8   7   0       85.02       98.42      8.52 o 
   9   7   0      797.96      663.57     18.67 o 
  10   7   0      136.66      175.67     12.43 o 
  11   7   0        0.01        5.64      6.53 o 
  12   7   0        4.54       -1.42      7.12 o 
  13   7   0      129.62      145.87     11.17 o 
   0   8   0     2928.09     2796.92     48.45 o 
   1   8   0      437.85      408.34     14.11 o 
   2   8   0      757.05      677.40     18.03 o 
   3   8   0       94.58      100.29     10.25 o 
   4   8   0      250.98      221.16     12.99 o 
   5   8   0      216.77      192.97     11.14 o 
   6   8   0      504.59      498.49     19.44 o 
   7   8   0      188.42      167.25     11.17 o 
   8   8   0      197.47      190.50     14.87 o 
   9   8   0      191.40      223.06     20.60 o 
  10   8   0      336.99      262.63     14.62 o 
  11   8   0       18.17       22.29      7.76 o 
   1   9   0      214.14      230.42     11.99 o 
   2   9   0       10.59       -3.56      8.07 o 
   3   9   0      420.86      376.52     15.52 o 
   4   9   0        5.13       16.11      7.34 o 
   5   9   0       62.06       92.60      9.80 o 
   6   9   0      126.32      114.76      9.95 o 
   7   9   0       48.12       46.88      8.88 o 
 -20   1   1       28.46       15.98     12.99 o 
 -19   1   1        5.53        3.50     10.85 o 
 -18   1   1      237.71      322.86     19.23 o 
 -17   1   1      360.56      413.44     21.62 o 
 -16   1   1       10.24       16.58      9.14 o 
 -15   1   1       55.74       57.94      9.49 o 
 -14   1   1     1143.31     1130.25     28.37 o 
 -13   1   1      992.91      976.52     24.78 o 
 -12   1   1      399.14      349.35     14.95 o 
 -11   1   1     2288.09     1836.81     30.00 o 
 -10   1   1     4332.87     3355.72     37.26 o 
  -9   1   1     1259.00      991.21     20.00 o 
  -8   1   1        8.25       17.09      3.59 o 
  -7   1   1      558.21      444.97     11.54 o 
  -6   1   1       23.30       27.77      3.50 o 
  -5   1   1     2321.42     1959.95     20.42 o 
  -4   1   1       84.85      148.18      5.55 o 
  -3   1   1    16537.17    14998.02    196.64 o 
  -2   1   1    11683.40    11668.28    159.29 o 
  -1   1   1     1949.11     2384.42     16.24 o 
   0   1   1     4392.95     4653.38     92.98 o 
   1   1   1     5767.72     6057.18    110.15 o 
   2   1   1       22.52       78.62      3.67 o 
   3   1   1     1057.32      893.19     12.22 o 
   4   1   1     9204.92     7829.55    162.28 o 
   5   1   1     7128.19     6401.74     37.77 o 
   6   1   1      907.22      835.34     15.04 o 
   7   1   1     1925.79     1760.67     23.33 o 
   8   1   1     3680.73     3164.89     33.50 o 
   9   1   1      293.37      234.15     10.17 o 
  10   1   1        2.97        5.81      4.36 o 
  11   1   1      417.52      400.45     15.04 o 
  12   1   1      696.49      637.76     19.91 o 
  13   1   1       75.32       69.31      8.37 o 
  14   1   1      139.21      131.43     11.54 o 
  15   1   1      625.56      631.95     23.24 o 
  16   1   1      211.83      227.32     16.32 o 
  17   1   1        4.09       -3.08      7.69 o 
  18   1   1      155.78      208.77     16.92 o 
  19   1   1      390.81      506.42     26.58 o 
 -19   2   1        3.07       -0.85      7.52 o 
 -18   2   1       55.24       90.58     12.05 o 
 -17   2   1       45.12       43.16     10.60 o 
 -16   2   1      117.84      142.11     12.48 o 
 -15   2   1       22.04       23.76      7.43 o 
 -14   2   1        0.13        9.74      5.90 o 
 -13   2   1      162.48      146.81     10.51 o 
 -12   2   1      152.50      132.97      9.40 o 
 -11   2   1      790.69      707.92     19.57 o 
 -10   2   1       28.13       38.20      5.47 o 
  -9   2   1      654.16      601.70     16.32 o 
  -8   2   1      597.06      594.52     15.30 o 
  -7   2   1     1064.53     1075.99     19.06 o 
  -6   2   1      226.08      200.14      8.29 o 
  -5   2   1      615.18      684.77     13.42 o 
  -4   2   1      330.02      415.32     10.08 o 
  -3   2   1      102.18      123.31      5.47 o 
  -2   2   1     3073.71     3796.76     26.58 o 
  -1   2   1       16.62       15.47      2.56 o 
   0   2   1     1302.68     1455.16     15.98 o 
   1   2   1      313.50      407.37      8.80 o 
   2   2   1     1570.68     1800.58     18.80 o 
   3   2   1     2967.59     3632.68     27.94 o 
   4   2   1     1321.12     1609.75     19.91 o 
   5   2   1      617.01      682.29     14.01 o 
   6   2   1      578.96      646.57     14.44 o 
   7   2   1       69.06       54.44      5.64 o 
   8   2   1      640.90      684.94     16.83 o 
   9   2   1      471.72      455.31     14.36 o 
  10   2   1      451.97      390.79     14.44 o 
  11   2   1     1528.66     1333.55     27.26 o 
  12   2   1       25.58       23.33      6.41 o 
  13   2   1       27.35       11.02      7.52 o 
  14   2   1       17.12       -4.44      8.80 o 
  15   2   1        5.62       10.25      7.01 o 
  16   2   1      118.31      121.69     12.82 o 
  17   2   1       14.72        8.72      8.72 o 
  18   2   1        0.02       11.11      7.01 o 
  19   2   1       10.02        8.29     11.37 o 
 -19   3   1       60.96       84.69     12.73 o 
 -18   3   1       51.28       51.19     12.90 o 
 -17   3   1      208.54      205.27     16.49 o 
 -16   3   1      303.32      335.16     18.97 o 
 -15   3   1      431.32      447.79     20.25 o 
 -14   3   1      228.74      213.90     14.44 o 
 -13   3   1      149.27      154.85     11.71 o 
 -12   3   1      890.47      873.45     24.53 o 
 -11   3   1      852.99      765.95     21.79 o 
 -10   3   1      999.89      992.41     23.24 o 
  -9   3   1      774.95      779.79     19.66 o 
  -8   3   1     1293.64     1391.84     24.87 o 
  -7   3   1      970.73     1193.23     21.88 o 
  -6   3   1     1599.41     1978.41     26.41 o 
  -5   3   1      801.97     1020.35     18.37 o 
  -4   3   1      473.29      687.59     14.70 o 
  -3   3   1      119.72       88.79      6.07 o 
  -2   3   1     1117.72     1324.92     18.89 o 
  -1   3   1      914.38     1103.16     17.01 o 
   0   3   1     2783.97     3303.85     28.97 o 
   1   3   1     2298.12     2724.53     26.58 o 
   2   3   1     4625.84     5410.10     37.43 o 
   3   3   1     3601.98     3808.38     32.47 o 
   4   3   1     3064.45     3160.88     30.68 o 
   5   3   1     1210.94     1183.58     20.51 o 
   6   3   1     2492.16     2687.70     30.85 o 
   7   3   1     1511.92     1593.60     25.89 o 
   8   3   1      508.93      588.03     16.75 o 
   9   3   1      346.65      435.66     15.38 o 
  10   3   1      199.68      229.45     12.22 o 
  11   3   1      467.52      494.54     17.95 o 
  12   3   1      267.42      256.97     14.95 o 
  13   3   1      567.02      554.19     21.11 o 
  14   3   1      204.04      202.87     15.04 o 
  15   3   1      114.65       89.22     12.05 o 
  16   3   1      168.38      132.54     14.01 o 
  17   3   1      286.88      273.21     18.46 o 
  18   3   1       94.16       82.21     13.76 o 
 -18   4   1        5.31       -1.88      9.49 o 
 -17   4   1        8.16       22.39      7.95 o 
 -16   4   1       71.59       85.97     12.13 o 
 -15   4   1       44.58       72.72     10.60 o 
 -14   4   1        8.40        9.83      7.52 o 
 -13   4   1      176.64      172.11     12.90 o 
 -12   4   1      156.04      125.11     11.28 o 
 -11   4   1      728.27      760.14     23.07 o 
 -10   4   1        2.34       -3.16      6.07 o 
  -9   4   1        3.13        4.44      5.04 o 
  -8   4   1      238.56      202.62     11.37 o 
  -7   4   1      717.97      710.74     18.80 o 
  -6   4   1      387.79      431.47     14.10 o 
  -5   4   1      345.55      391.65     13.16 o 
  -4   4   1       77.98       65.46      5.73 o 
  -3   4   1      893.99     1030.61     19.74 o 
  -2   4   1     1904.82     1877.49     26.15 o 
  -1   4   1      114.75      180.74      8.46 o 
   0   4   1     1762.22     2248.63     27.86 o 
   1   4   1      154.49      131.86      7.78 o 
   2   4   1      398.90      377.46     12.31 o 
   3   4   1      102.81      128.87      8.03 o 
   4   4   1      946.54     1039.58     20.94 o 
   5   4   1      805.16      882.34     19.74 o 
   6   4   1       21.77       35.81      6.15 o 
   7   4   1      394.07      400.02     14.44 o 
   8   4   1      132.51      146.47      9.83 o 
   9   4   1      131.32      179.37     11.19 o 
  10   4   1      227.92      234.92     13.84 o 
  11   4   1       54.21       63.49      8.37 o 
  12   4   1       94.08       99.47     10.00 o 
  13   4   1      152.24      175.96     13.67 o 
  14   4   1      196.15      207.49     15.55 o 
  15   4   1       24.81       11.62      9.57 o 
  16   4   1      129.54      104.17     14.01 o 
  17   4   1        4.68      -10.08     10.08 o 
 -17   5   1       51.48       66.57     12.39 o 
 -16   5   1      447.02      478.99     23.24 o 
 -15   5   1      304.92      364.99     19.83 o 
 -14   5   1        2.57       -6.92      7.18 o 
 -13   5   1      123.36      126.05     12.13 o 
 -12   5   1      396.01      423.52     19.31 o 
 -11   5   1      219.37      220.65     15.04 o 
 -10   5   1       18.80       10.77      7.18 o 
  -9   5   1     1508.12     1583.86     32.30 o 
  -8   5   1     1776.17     1890.39     34.35 o 
  -7   5   1      397.37      441.38     16.58 o 
  -6   5   1      171.73      169.38     10.85 o 
  -5   5   1     3724.08     4267.46     45.12 o 
  -4   5   1     1162.01     1371.33     25.98 o 
  -3   5   1        3.29        5.55      5.13 o 
  -2   5   1        6.95       15.89      5.38 o 
  -1   5   1     2939.29     3454.85     38.71 o 
   0   5   1      539.66      595.81     16.75 o 
   1   5   1     1419.72     1524.12     26.83 o 
   2   5   1     3115.82     3496.55     38.88 o 
   3   5   1     3477.99     4017.07     42.39 o 
   4   5   1      232.36      195.70     11.28 o 
   5   5   1     1497.83     1525.58     28.71 o 
   6   5   1     2858.37     3334.01     41.19 o 
   7   5   1      442.99      483.34     17.95 o 
   8   5   1       97.99      132.54     10.08 o 
   9   5   1       88.34      110.41     10.85 o 
  10   5   1      874.09      928.66     26.32 o 
  11   5   1       76.35       71.78     10.43 o 
  12   5   1      139.64      147.93     13.16 o 
  13   5   1      396.15      431.13     20.94 o 
  14   5   1      632.01      584.27     25.38 o 
  15   5   1       47.53       39.40     10.68 o 
  16   5   1      120.73      130.32     14.87 o 
 -15   6   1        2.57        3.59      8.72 o 
 -14   6   1       14.05        7.61      8.72 o 
 -13   6   1       25.89       14.44      9.23 o 
 -12   6   1        5.94       13.67      7.43 o 
 -11   6   1      132.13      114.43     12.56 o 
 -10   6   1       13.95       40.34      8.03 o 
  -9   6   1       93.78      120.15     12.99 o 
  -8   6   1      422.98      520.43     20.94 o 
  -7   6   1       21.59       15.98      8.29 o 
  -6   6   1       53.08       70.59      8.89 o 
  -5   6   1       27.74       21.96      7.61 o 
  -4   6   1       22.51       19.23      6.92 o 
  -3   6   1        0.05        7.26      6.07 o 
  -2   6   1        4.62       -1.54      5.98 o 
  -1   6   1        1.27       21.28      6.49 o 
   0   6   1      483.47      493.17     18.29 o 
   1   6   1       53.45       66.66      8.63 o 
   2   6   1        0.19        5.64      6.75 o 
   3   6   1      334.48      320.12     15.21 o 
   4   6   1      676.18      694.17     21.62 o 
   5   6   1        2.94       10.00      7.26 o 
   6   6   1       86.75       89.73      9.91 o 
   7   6   1      608.12      655.62     22.73 o 
   8   6   1      129.48      133.31     12.22 o 
   9   6   1      107.97      119.38     12.99 o 
  10   6   1      206.84      246.37     16.58 o 
  11   6   1       47.45       61.10     11.54 o 
  12   6   1       57.13       40.42     10.34 o 
  13   6   1        1.84       12.31      8.20 o 
  14   6   1       16.69       21.71      9.57 o 
  15   6   1        7.51       12.82     11.37 o 
 -14   7   1        2.21        3.76     11.19 o 
 -13   7   1       71.24       75.37     13.33 o 
 -12   7   1      428.23      478.81     23.24 o 
 -11   7   1      272.74      328.84     19.40 o 
 -10   7   1      217.26      258.25     17.35 o 
  -9   7   1      317.91      322.26     19.57 o 
  -8   7   1     1192.28     1338.68     33.76 o 
  -7   7   1       59.35       65.12     10.43 o 
  -6   7   1      172.37      156.22     13.50 o 
  -5   7   1      533.29      502.83     20.51 o 
  -4   7   1      757.83      636.40     22.82 o 
  -3   7   1       75.40       44.95      8.80 o 
  -2   7   1     1008.03      961.47     27.26 o 
  -1   7   1     1695.14     1595.39     33.84 o 
   0   7   1      240.94      239.62     14.61 o 
   1   7   1      396.64      390.71     18.37 o 
   2   7   1     1566.99     1540.87     33.50 o 
   3   7   1     1032.06     1067.78     28.46 o 
   4   7   1      292.49      306.88     17.35 o 
   5   7   1      436.96      438.22     19.66 o 
   6   7   1     1216.11     1230.41     31.96 o 
   7   7   1      506.24      523.94     22.05 o 
   8   7   1       24.67       44.61     10.00 o 
   9   7   1      328.65      360.80     20.00 o 
  10   7   1      253.92      267.91     17.43 o 
  11   7   1       51.96       48.28     10.68 o 
  12   7   1      159.49      191.08     16.24 o 
  13   7   1      595.20      613.75     27.52 o 
 -11   8   1      130.09       83.32     13.42 o 
 -10   8   1        0.07       15.13      9.91 o 
  -9   8   1      202.41      255.86     18.80 o 
  -8   8   1      117.22      111.18     13.67 o 
  -7   8   1       33.46       16.92     10.51 o 
  -6   8   1      122.15      120.58     13.25 o 
  -5   8   1      173.66      171.17     13.67 o 
  -4   8   1      192.90      191.08     15.55 o 
  -3   8   1       37.94       59.73     11.02 o 
  -2   8   1      179.49      135.02     13.67 o 
  -1   8   1       69.38       84.09     11.71 o 
   0   8   1       91.88      130.32     13.42 o 
   1   8   1       28.69       39.22      9.74 o 
   2   8   1       28.40       35.21      8.80 o 
   3   8   1      198.63      195.95     15.30 o 
   4   8   1       13.67        2.99      8.97 o 
   5   8   1      319.15      266.20     18.20 o 
   6   8   1      180.92      205.01     16.32 o 
   7   8   1       49.17       52.13     11.62 o 
   8   8   1      144.92      144.76     16.58 o 
   9   8   1      100.21      130.75     15.13 o 
  10   8   1       17.08       15.38     11.28 o 
  11   8   1      439.05      432.07     24.44 o 
  -7   9   1      176.73      144.85     16.58 o 
  -6   9   1       63.39       83.49     13.25 o 
  -5   9   1       93.80      124.51     13.50 o 
  -4   9   1      292.19      294.74     18.97 o 
  -3   9   1     1135.48     1054.02     34.18 o 
  -2   9   1      390.42      313.88     21.36 o 
  -1   9   1      458.47      405.07     22.30 o 
   0   9   1      311.44      258.42     18.72 o 
   1   9   1      470.52      389.60     21.02 o 
   2   9   1       51.32       31.79     12.65 o 
   3   9   1       97.77       96.31     13.33 o 
   4   9   1      152.47      127.67     15.38 o 
   5   9   1      440.06      399.85     22.82 o 
   6   9   1       99.57       67.77     13.67 o 
   7   9   1      105.41      106.14     14.53 o 
 -20   0   2      185.42      256.11     20.34 o 
 -19   0   2        1.20       -3.50     11.37 o 
 -18   0   2       21.50       13.76      9.66 o 
 -17   0   2      250.65      290.55     17.01 o 
 -16   0   2      243.03      307.47     16.92 o 
 -15   0   2      460.36      376.86     18.37 o 
 -14   0   2     1097.61     1136.23     28.71 o 
 -13   0   2     1219.44     1276.64     28.46 o 
 -12   0   2     2062.60     2049.17     34.18 o 
 -11   0   2        4.53       12.13      5.73 o 
 -10   0   2     1924.66     1365.43     24.95 o 
  -9   0   2        9.80       -0.34      3.67 o 
  -8   0   2     2797.84     2337.33     28.71 o 
  -7   0   2     3738.85     3324.27     31.45 o 
  -6   0   2    16952.76     9754.04    213.13 o 
  -5   0   2     5550.00     3920.93     30.00 o 
  -4   0   2    13386.13     8118.91     40.34 o 
  -3   0   2     4012.47     2876.65     22.82 o 
  -2   0   2    10502.55     7016.77     33.67 o 
  -1   0   2      682.75      535.56      9.06 o 
   0   0   2     7725.36     8053.28    144.76 o 
   1   0   2     8179.53     8623.02    153.91 o 
   2   0   2    38840.08    21826.79    257.65 o 
   3   0   2    10695.52     7290.15     37.86 o 
   4   0   2     6033.75     4162.09     30.94 o 
   5   0   2    11508.56     7559.60     43.84 o 
   6   0   2     2162.29     1543.69     21.71 o 
   7   0   2      213.40      172.28      8.46 o 
   8   0   2      320.91      273.03     10.77 o 
   9   0   2     3034.04     2562.76     33.76 o 
  10   0   2      270.30      271.24     13.50 o 
  11   0   2     1640.52     1526.94     29.48 o 
  12   0   2      679.27      738.01     22.30 o 
  13   0   2       60.64       42.90      8.72 o 
  14   0   2      332.11      319.27     16.75 o 
  15   0   2      212.76      234.15     15.13 o 
  16   0   2       91.97       82.21     12.99 o 
  17   0   2      585.12      687.24     27.18 o 
  18   0   2        2.71      -13.42     13.42 o 
  19   0   2      554.41      730.31     30.42 o 
 -19   1   2       19.42        4.44     11.19 o 
 -18   1   2      195.20      246.12     17.86 o 
 -17   1   2       14.37       29.57      9.91 o 
 -16   1   2      112.78      171.17     13.50 o 
 -15   1   2       32.60       22.05      7.86 o 
 -14   1   2      118.73      103.15     10.00 o 
 -13   1   2      136.26      130.83      9.74 o 
 -12   1   2      244.39      196.98     12.05 o 
 -10   1   2       61.80       73.07      6.67 o 
  -9   1   2       83.30       79.22      7.18 o 
  -8   1   2      195.73      226.55      9.31 o 
  -7   1   2     3222.36     2672.75     29.40 o 
  -6   1   2       60.64       49.74      4.61 o 
  -5   1   2      281.04      210.91      7.69 o 
  -4   1   2       88.28      104.94      5.30 o 
  -3   1   2      453.29      468.90      9.91 o 
  -2   1   2      881.85     1116.07     14.36 o 
  -1   1   2     2034.70     2310.84     20.00 o 
   0   1   2     2886.73     3666.44     25.04 o 
   1   1   2    10935.83    11901.40    191.77 o 
   2   1   2     7345.98     8057.72    166.21 o 
   3   1   2     3217.42     3404.94     27.26 o 
   4   1   2      982.28     1212.03     17.43 o 
   5   1   2     6821.00     6474.38     41.53 o 
   6   1   2      478.23      528.04     13.16 o 
   7   1   2      275.44      271.24     10.34 o 
   8   1   2     2143.11     1600.78     25.30 o 
   9   1   2       74.88       69.82      6.41 o 
  10   1   2      208.69      165.10     10.34 o 
  11   1   2       73.09       85.37      8.46 o 
  12   1   2     1208.11     1135.81     26.58 o 
  13   1   2      171.76      158.78     12.48 o 
  14   1   2        0.01       11.54      6.67 o 
  15   1   2        0.50       12.48      7.61 o 
  16   1   2       19.31       27.69      7.35 o 
  17   1   2        2.43       16.92      8.97 o 
  18   1   2       24.95       17.43     10.68 o 
  19   1   2        0.30        5.64      8.89 o 
 -19   2   2       52.38       75.80     11.88 o 
 -18   2   2       20.45       10.94     11.45 o 
 -17   2   2       93.47      112.38     13.50 o 
 -16   2   2       42.71       18.80      5.98 o 
 -15   2   2      323.64      326.62     18.72 o 
 -14   2   2      368.25      405.32     17.78 o 
 -13   2   2     1571.86     1420.21     30.94 o 
 -12   2   2       72.71       65.72      9.06 o 
 -11   2   2     5033.78     4474.61     47.34 o 
 -10   2   2      663.93      533.42     17.35 o 
  -9   2   2     4382.34     4225.67     41.87 o 
  -8   2   2      156.79      274.49     11.45 o 
  -7   2   2     3269.11     3290.43     33.67 o 
  -6   2   2      635.15      721.00     15.64 o 
  -5   2   2     6113.99     6557.27     42.90 o 
  -4   2   2       60.61       65.46      5.30 o 
  -3   2   2      882.57     1010.19     15.89 o 
  -2   2   2      417.85      428.57     10.17 o 
  -1   2   2     1506.67     1968.84     21.11 o 
   0   2   2     2344.18     2517.64     23.84 o 
   1   2   2      578.91      713.22     13.16 o 
   2   2   2        4.24       12.13      3.08 o 
   3   2   2     3313.42     3713.53     31.19 o 
   4   2   2     4422.58     4929.15     36.92 o 
   5   2   2     6419.45     6803.22     45.46 o 
   6   2   2      993.87      840.38     17.60 o 
   7   2   2     1876.15     1782.89     26.83 o 
   8   2   2     4206.16     3815.48     39.57 o 
   9   2   2     1764.98     1593.60     28.20 o 
  10   2   2     1739.98     1706.40     30.25 o 
  11   2   2       49.07       65.29      9.06 o 
  12   2   2     1492.29     1399.78     30.25 o 
  13   2   2       58.87       64.18     10.08 o 
  14   2   2      548.69      556.67     21.54 o 
  15   2   2       28.73       26.49      8.20 o 
  16   2   2      130.91      142.63     13.33 o 
  17   2   2      110.32      146.05     14.01 o 
  18   2   2      250.52      295.08     19.57 o 
 -19   3   2       68.30       91.01     12.99 o 
 -18   3   2      208.46      263.81     18.89 o 
 -17   3   2       38.88       48.20      9.14 o 
 -16   3   2        2.30        8.37      6.67 o 
 -15   3   2      348.41      314.57     16.83 o 
 -13   3   2      100.78       98.36     10.17 o 
 -12   3   2     1169.92     1131.70     27.77 o 
 -11   3   2       73.36       55.03      8.97 o 
 -10   3   2     1974.44     1963.37     33.24 o 
  -9   3   2      822.10      770.74     20.08 o 
  -8   3   2      130.36      141.43      9.14 o 
  -7   3   2        9.20       10.00      4.70 o 
  -4   3   2       83.45      128.61      7.35 o 
  -3   3   2     5345.18     6275.01     43.41 o 
  -2   3   2     4542.72     5925.49     41.36 o 
  -1   3   2      104.09      141.35      7.18 o 
   0   3   2     1675.94     2140.27     25.21 o 
   1   3   2     4200.23     5240.38     38.88 o 
   2   3   2     1504.25     1626.93     22.56 o 
   3   3   2       56.44       77.34      5.81 o 
   4   3   2      431.00      479.84     13.84 o 
   5   3   2     2223.88     2727.70     32.47 o 
   6   3   2     4279.21     5005.21     44.01 o 
   7   3   2      256.50      287.73     12.31 o 
   8   3   2      989.44     1120.60     23.76 o 
   9   3   2      480.93      495.91     16.75 o 
  10   3   2      179.82      172.88     11.96 o 
  11   3   2      537.63      580.25     19.74 o 
  12   3   2        3.71        0.60      6.84 o 
  13   3   2      211.08      192.45     14.01 o 
  14   3   2      283.83      285.60     17.35 o 
  15   3   2      548.01      542.65     23.33 o 
  16   3   2      575.98      581.02     24.78 o 
  17   3   2      274.74      329.27     20.17 o 
  18   3   2       90.04      101.10     13.25 o 
 -18   4   2      249.07      269.87     17.69 o 
 -17   4   2       19.70       27.77      9.40 o 
 -16   4   2       40.89       30.08      9.14 o 
 -15   4   2       34.66       26.66     10.17 o 
 -14   4   2        2.00       10.68      7.09 o 
 -13   4   2       18.91       27.94      7.95 o 
 -12   4   2     1692.48     1752.63     36.06 o 
 -11   4   2       65.12       68.45      9.91 o 
  -9   4   2      173.84      169.55     11.71 o 
  -8   4   2     5339.67     5799.96     53.58 o 
  -7   4   2      846.67      943.27     22.22 o 
  -6   4   2     1089.88     1114.44     22.99 o 
  -5   4   2       19.22       -2.82      4.10 o 
  -2   4   2     2743.15     3460.66     35.55 o 
  -1   4   2      168.21      220.91     10.17 o 
   0   4   2     7764.18     9452.12     58.03 o 
   1   4   2      595.23      753.90     17.78 o 
   2   4   2     2114.27     2399.46     30.08 o 
   3   4   2     3345.83     3879.65     38.80 o 
   4   4   2     1462.41     1497.55     25.89 o 
   5   4   2      106.67      100.75      9.31 o 
   6   4   2     2034.36     2429.02     34.61 o 
   7   4   2      340.74      334.39     14.01 o 
   8   4   2        2.98        2.99      5.04 o 
   9   4   2      285.18      351.40     16.15 o 
  10   4   2      299.64      331.15     16.58 o 
  11   4   2      959.61      983.95     26.66 o 
  12   4   2       14.05       25.64      7.61 o 
  13   4   2      538.76      544.53     22.82 o 
  14   4   2        6.47       12.05      8.37 o 
  15   4   2      575.65      568.03     23.84 o 
  16   4   2      157.26      132.37     14.95 o 
  17   4   2        6.65       33.93      7.18 o 
 -17   5   2       42.44       26.15     10.68 o 
 -16   5   2       59.57       64.18     11.62 o 
 -15   5   2        2.55        6.67      8.20 o 
 -14   5   2      231.36      210.22     15.30 o 
 -13   5   2       56.72       65.20     11.02 o 
 -12   5   2        0.04        2.73      7.52 o 
 -11   5   2      304.49      394.04     18.97 o 
 -10   5   2       18.57        7.95      8.55 o 
  -9   5   2       20.13       24.95      8.46 o 
  -8   5   2        5.18        0.51      6.49 o 
  -7   5   2      425.23      441.98     17.01 o 
  -6   5   2       46.49        4.53      4.96 o 
  -5   5   2        0.28        1.45      5.55 o 
  -4   5   2      223.02      226.89     12.22 o 
  -3   5   2      224.47      202.79     11.45 o 
  -2   5   2     1135.75     1301.34     25.47 o 
  -1   5   2      256.77      261.24     12.65 o 
   0   5   2        0.26        1.28      5.81 o 
   1   5   2     2771.45     2951.42     37.00 o 
   2   5   2      122.17      104.60      8.46 o 
   3   5   2     1417.75     1489.77     27.86 o 
   4   5   2       71.30       94.34      9.14 o 
   5   5   2      417.46      476.59     17.26 o 
   6   5   2      135.72      139.04     11.37 o 
   7   5   2       14.61       14.19      6.75 o 
   8   5   2       28.09       25.30      6.32 o 
   9   5   2      391.51      403.10     18.12 o 
  10   5   2        5.55       16.75      7.43 o 
  11   5   2        2.63       19.14      7.95 o 
  12   5   2      376.86      434.55     20.00 o 
  13   5   2        0.67        1.54      8.55 o 
  14   5   2       57.61       49.14     11.02 o 
  15   5   2       28.10       13.93      9.49 o 
  16   5   2       22.35       19.40     10.51 o 
 -15   6   2      631.91      703.57     29.31 o 
 -14   6   2       23.87       37.00     11.79 o 
 -13   6   2       60.41       87.17     12.31 o 
 -12   6   2      237.79      264.15     18.20 o 
  -9   6   2      462.72      478.47     21.11 o 
  -8   6   2      277.09      337.30     17.95 o 
  -7   6   2     2775.77     2773.07     43.92 o 
  -6   6   2       11.95       23.50      7.95 o 
  -5   6   2      744.04      806.71     23.33 o 
  -4   6   2      586.67      565.13     19.48 o 
  -3   6   2      276.63      249.45     14.87 o 
  -2   6   2      471.09      480.44     18.46 o 
  -1   6   2      686.66      699.46     21.28 o 
   0   6   2     1917.65     1981.66     34.87 o 
   1   6   2       12.62       -0.51      7.18 o 
   2   6   2       43.56       62.21      9.40 o 
   3   6   2     7005.28     7311.86     65.20 o 
   4   6   2     1051.53     1051.03     27.35 o 
   5   6   2       16.58       10.51      7.35 o 
   6   6   2      462.90      499.32     20.08 o 
   7   6   2      980.83     1112.82     29.31 o 
   8   6   2      233.54      281.41     16.83 o 
   9   6   2       28.80       22.82      9.23 o 
  10   6   2     1666.90     1796.90     40.59 o 
  11   6   2      411.13      431.90     22.30 o 
  12   6   2      193.59      190.57     16.24 o 
  13   6   2      253.46      226.63     18.72 o 
  14   6   2      518.15      506.59     27.00 o 
 -13   7   2      143.00      156.47     15.72 o 
 -12   7   2       57.44       59.05     13.84 o 
 -11   7   2       70.58        4.19      9.06 o 
 -10   7   2       85.68       12.73      8.20 o 
  -9   7   2      120.24       75.54     13.93 o 
  -8   7   2        2.12       -5.13      8.63 o 
  -7   7   2      301.80      288.93     17.09 o 
  -6   7   2        5.71       -9.23      9.23 o 
  -5   7   2      233.54      305.59     16.66 o 
  -4   7   2        7.31       36.06      6.84 o 
  -3   7   2       62.75       56.06     10.51 o 
  -2   7   2       10.42        4.44      7.01 o 
  -1   7   2       61.63       14.53      8.29 o 
   1   7   2      106.35       83.92     12.05 o 
   2   7   2      722.67      749.71     24.95 o 
   3   7   2       81.33       75.80     10.08 o 
   4   7   2      101.17       96.82     11.88 o 
   5   7   2      358.57      341.23     17.78 o 
   6   7   2      323.40      329.78     18.72 o 
   7   7   2       64.89       55.55     11.45 o 
   8   7   2      372.24      339.78     19.14 o 
   9   7   2        3.77       11.02      8.89 o 
  10   7   2        6.27        0.85      9.31 o 
  11   7   2        9.77        3.42     10.08 o 
  12   7   2      193.19      213.90     17.78 o 
 -11   8   2       76.12       88.28     13.16 o 
 -10   8   2       97.62      121.26     13.93 o 
  -9   8   2        4.08       -0.85     10.43 o 
  -8   8   2      418.87      426.34     22.65 o 
  -7   8   2       12.61       18.89      9.66 o 
  -5   8   2      653.16      664.51     26.66 o 
  -4   8   2     1477.40     1443.11     36.40 o 
  -3   8   2      460.34      515.22     23.16 o 
  -2   8   2      404.45      388.74     20.51 o 
  -1   8   2      269.19      265.77     17.09 o 
   0   8   2      299.40      300.81     17.43 o 
   1   8   2      408.79      439.93     21.02 o 
   2   8   2     1265.45     1231.18     33.33 o 
   3   8   2      167.42      157.92     14.61 o 
   4   8   2      432.69      358.06     21.62 o 
   5   8   2      208.87      238.42     16.92 o 
   6   8   2      245.88      188.95     17.26 o 
   7   8   2      153.00      121.18     15.13 o 
   8   8   2       32.51       38.20      9.83 o 
   9   8   2       93.48       92.64     14.44 o 
  10   8   2       58.27       75.63     13.25 o 
  -6   9   2        0.10       15.72     10.08 o 
  -5   9   2      328.17      400.11     22.48 o 
  -4   9   2       28.13       44.69     11.45 o 
  -3   9   2      183.21      105.03     13.50 o 
  -2   9   2      123.76        7.86     10.60 o 
  -1   9   2       13.47        2.65     10.77 o 
   0   9   2      192.54      193.56     16.92 o 
   1   9   2      350.24      315.85     20.60 o 
   2   9   2       88.10        7.95      9.31 o 
   3   9   2        0.14       35.64     18.72 o 
   4   9   2      122.23      -20.94     20.94 o 
   5   9   2      114.86      -11.02     19.14 o 
   6   9   2      199.46      173.31     16.92 o 
 -19   1   3      101.07      162.37     16.07 o 
 -18   1   3        4.01       10.94      8.80 o 
 -17   1   3       65.42       83.66     11.96 o 
 -14   1   3       33.81       -4.96      6.75 o 
 -13   1   3      661.74      685.53     21.88 o 
 -12   1   3      568.01      597.26     19.57 o 
 -11   1   3        7.67       -0.94      4.61 o 
 -10   1   3       53.51       74.60      7.01 o 
  -9   1   3     1255.40      952.50     21.11 o 
  -8   1   3     2578.73     1984.14     28.54 o 
  -7   1   3     2696.57     2081.47     28.20 o 
  -6   1   3     6467.25     4851.47     39.65 o 
  -5   1   3     9717.85     7860.66     48.28 o 
  -4   1   3      923.21      821.33     15.55 o 
  -3   1   3       20.76       19.74      3.42 o 
  -2   1   3     2021.45     2131.64     23.33 o 
  -1   1   3     3022.87     3488.86     29.40 o 
   0   1   3       30.05       24.53      3.85 o 
   1   1   3       56.52      104.00      5.73 o 
   2   1   3     4250.49     5213.38     36.92 o 
   3   1   3      587.75      708.95     14.78 o 
   4   1   3       13.63        8.63      4.02 o 
   5   1   3     1449.80     1291.17     21.36 o 
   6   1   3     2503.74     2077.71     28.12 o 
   7   1   3      921.80      697.41     17.43 o 
   8   1   3     1026.14      743.90     18.97 o 
   9   1   3     2828.62     2280.07     34.44 o 
  10   1   3     1644.43     1379.27     28.12 o 
  11   1   3       46.11       39.57      7.52 o 
  12   1   3      103.21       92.29     10.51 o 
  13   1   3      179.83      183.05     13.16 o 
  14   1   3      172.19      143.48     12.90 o 
  15   1   3      108.82      114.68     12.90 o 
  16   1   3      396.02      440.27     23.50 o 
  17   1   3      416.34      479.07     23.59 o 
  18   1   3       22.53       19.23     11.79 o 
 -19   2   3       49.63       88.70     12.22 o 
 -18   2   3        3.71      -10.34     10.34 o 
 -17   2   3       40.32       41.79     10.94 o 
 -16   2   3       31.88       27.69      9.91 o 
 -15   2   3       75.29       84.94     12.31 o 
 -14   2   3        0.05        0.00      6.75 o 
 -13   2   3       59.86       53.41      7.61 o 
 -12   2   3       15.37       15.55      6.32 o 
 -11   2   3       19.11        7.18      5.98 o 
 -10   2   3      381.11      338.07     14.10 o 
  -9   2   3        9.67       -3.08      4.53 o 
  -8   2   3     1322.67     1240.75     23.50 o 
  -7   2   3      356.61      317.04     12.22 o 
  -5   2   3        2.79        3.25      3.16 o 
  -4   2   3      746.80      808.51     16.41 o 
  -3   2   3     1054.82     1177.60     19.23 o 
  -2   2   3     2493.25     3021.07     29.91 o 
  -1   2   3      674.39      900.54     16.41 o 
   0   2   3       25.97       34.70      4.36 o 
   1   2   3      275.13      324.48     10.68 o 
   2   2   3     1053.51     1296.72     20.51 o 
   3   2   3     4128.69     5012.64     39.82 o 
   4   2   3     1256.95     1515.32     23.33 o 
   5   2   3      895.26      995.14     20.08 o 
   6   2   3        0.14       -1.20      4.79 o 
   7   2   3        4.74        3.76      5.13 o 
   8   2   3      456.15      460.70     15.89 o 
   9   2   3      141.86      122.63      9.83 o 
  10   2   3      245.79      215.95     12.39 o 
  11   2   3       51.59       44.18      7.35 o 
  12   2   3      177.85      135.71     12.05 o 
  13   2   3       10.25        7.26      7.35 o 
  14   2   3      214.28      211.33     15.30 o 
  15   2   3       10.20       25.89      8.03 o 
  16   2   3       49.39       81.01     11.62 o 
  17   2   3        0.24       -7.86      9.74 o 
  18   2   3        4.16        3.76      9.91 o 
 -18   3   3       62.60       67.43     11.79 o 
 -17   3   3       24.25       37.00      9.91 o 
 -16   3   3       70.45       84.94     10.34 o 
 -15   3   3      122.43      113.74     12.48 o 
  -7   3   3      566.79      605.72     17.52 o 
  -6   3   3     1881.82     1958.24     29.23 o 
  -5   3   3     1643.69     1670.25     26.32 o 
  -3   3   3     1718.56     1754.34     25.55 o 
  -2   3   3      644.58      673.31     16.24 o 
  -1   3   3      381.38      376.18     12.39 o 
   0   3   3     1409.45     1562.24     23.84 o 
   1   3   3      830.55     1112.82     20.25 o 
   2   3   3      592.15      830.55     17.95 o 
   3   3   3      822.43     1083.93     21.19 o 
   4   3   3      722.00      846.62     19.06 o 
   5   3   3     1146.19     1164.01     23.16 o 
   6   3   3      551.80      566.92     17.35 o 
   7   3   3      987.53     1070.52     23.76 o 
   8   3   3     1063.96     1148.28     25.81 o 
   9   3   3      972.12      990.53     24.78 o 
  10   3   3      452.10      480.52     18.54 o 
  11   3   3      697.35      721.60     23.50 o 
  12   3   3      378.43      354.22     18.97 o 
  13   3   3      443.19      424.38     20.08 o 
  14   3   3      103.13      105.28     12.48 o 
  15   3   3      179.95      168.69     14.70 o 
  16   3   3       19.75       11.96     11.19 o 
  17   3   3       36.50       18.29     11.88 o 
 -17   4   3       54.29       82.12     10.34 o 
 -16   4   3       13.86        4.19      8.63 o 
 -15   4   3       28.91       19.66      9.83 o 
 -14   4   3        0.03        0.77      8.12 o 
 -13   4   3      215.85      242.27     15.13 o 
 -12   4   3        0.78        3.93      6.41 o 
 -11   4   3      242.91      234.92     13.76 o 
 -10   4   3       35.13        7.43      6.15 o 
  -9   4   3        0.01       10.77      7.01 o 
  -8   4   3      845.15      928.40     23.93 o 
  -7   4   3      292.45      336.79     14.36 o 
  -6   4   3      179.89      190.74     10.77 o 
  -5   4   3       11.13        4.44      5.13 o 
  -4   4   3        0.37        7.18      4.70 o 
  -3   4   3      601.48      647.51     17.69 o 
  -2   4   3     1146.61     1223.66     23.50 o 
  -1   4   3      570.11      609.31     17.43 o 
   0   4   3       27.50       28.03      6.07 o 
   1   4   3      247.45      242.53     11.19 o 
   2   4   3       59.67       74.09      7.61 o 
   3   4   3     1140.26     1250.15     24.87 o 
   4   4   3       27.47       21.79      6.58 o 
   5   4   3       91.24       90.76      8.80 o 
   6   4   3        4.46       -2.91      5.98 o 
   7   4   3      635.45      660.15     20.42 o 
   8   4   3       72.88       83.32      9.57 o 
   9   4   3       74.86       84.43      9.83 o 
  10   4   3       30.47       29.74      8.20 o 
  11   4   3        0.07       -7.52      7.52 o 
  12   4   3       75.02       65.37     10.00 o 
  13   4   3        5.43        8.20      8.80 o 
  14   4   3      178.38      206.12     15.38 o 
  15   4   3       13.67       28.97      9.49 o 
  16   4   3       33.83       21.79     11.11 o 
 -16   5   3        1.29       -5.38      7.95 o 
 -15   5   3       98.76      107.42     13.07 o 
 -14   5   3      233.93      258.25     16.58 o 
 -13   5   3      105.29        7.61      6.32 o 
 -12   5   3       35.80       42.39      9.91 o 
  -6   5   3      237.38      301.06     14.87 o 
  -5   5   3       75.82       -6.24      6.92 o 
  -4   5   3      917.81     1088.63     25.64 o 
  -3   5   3     3055.96     3750.70     44.27 o 
  -2   5   3      381.15      454.80     16.07 o 
  -1   5   3       99.40       95.80      9.06 o 
   0   5   3     2174.35     2392.96     35.89 o 
   1   5   3     2258.41     2293.66     35.55 o 
   2   5   3      377.51      388.32     15.64 o 
   3   5   3      778.33      790.48     21.88 o 
   4   5   3      983.08     1156.40     26.75 o 
   5   5   3        3.94       10.77      6.75 o 
   6   5   3       55.93       49.56      8.89 o 
   7   5   3      775.11      857.90     24.95 o 
   8   5   3     1140.99     1244.42     30.51 o 
   9   5   3       45.35       45.04      8.80 o 
  10   5   3      317.34      322.34     18.12 o 
  11   5   3      826.92      800.99     27.52 o 
  12   5   3      682.94      721.43     28.54 o 
  13   5   3       30.28       32.64     10.85 o 
  14   5   3      100.26      106.39     15.64 o 
  15   5   3       55.89       60.50     13.33 o 
 -15   6   3        1.53       -9.91      9.91 o 
 -14   6   3        2.73       -7.95     10.25 o 
 -13   6   3       10.37      -10.17     10.17 o 
 -12   6   3       10.71        0.77      9.06 o 
 -11   6   3        0.52        4.61      9.14 o 
 -10   6   3       37.94       26.15      9.40 o 
  -9   6   3       51.03       54.27     11.02 o 
  -8   6   3       14.70       -2.65      6.58 o 
  -7   6   3       56.39        1.28      7.09 o 
  -6   6   3       21.33        3.08      6.92 o 
  -4   6   3       51.27       -2.91      7.78 o 
  -3   6   3       32.80       47.51      7.86 o 
  -2   6   3       75.35       81.78     10.17 o 
  -1   6   3       19.98       32.39      7.35 o 
   0   6   3      195.24      244.83     14.44 o 
   1   6   3        0.81       17.78      7.35 o 
   2   6   3       21.12       24.95      9.66 o 
   3   6   3     1111.56     1158.11     28.88 o 
   4   6   3       19.34       20.68      8.80 o 
   5   6   3      195.75      207.49     14.78 o 
   6   6   3      496.67      545.81     21.54 o 
   7   6   3       92.70       93.06     12.48 o 
   8   6   3       69.65       86.57     11.96 o 
   9   6   3        1.73        9.57      7.86 o 
  10   6   3        9.62       21.62      8.80 o 
  11   6   3       21.85       17.86     10.43 o 
  12   6   3        5.86        7.69      9.91 o 
  13   6   3       35.75       59.22     11.19 o 
 -13   7   3       23.98       -9.66      9.66 o 
 -12   7   3       58.99       59.99     12.99 o 
 -10   7   3      401.14      422.58     22.73 o 
  -9   7   3       56.90       -0.77      9.91 o 
  -7   7   3      662.68      692.54     25.55 o 
  -6   7   3      820.69      916.87     28.71 o 
  -5   7   3        9.08        7.01      8.37 o 
  -4   7   3      383.33      390.45     18.46 o 
  -3   7   3      220.08      192.96     14.36 o 
  -2   7   3       65.57       47.09      9.83 o 
  -1   7   3      172.97      150.06     15.13 o 
   0   7   3     1421.10     1394.06     33.67 o 
   1   7   3     1537.44     1417.90     34.61 o 
   2   7   3       13.48       -2.73      9.31 o 
   5   7   3       85.94       -5.04      9.23 o 
   6   7   3        3.38        2.22      8.46 o 
   7   7   3      491.75      527.44     23.16 o 
   8   7   3      571.28      579.57     25.38 o 
   9   7   3      437.87      469.33     22.99 o 
  10   7   3      203.34      186.47     17.78 o 
  11   7   3      542.87      610.16     27.18 o 
 -10   8   3      135.23      132.54     16.58 o 
  -9   8   3       39.13       32.47     13.84 o 
  -8   8   3      160.83      133.14     14.61 o 
  -7   8   3        0.01        3.42      9.74 o 
  -6   8   3       98.62       13.33     10.17 o 
  -5   8   3        5.41       -0.77     10.34 o 
  -4   8   3      284.73      313.54     19.06 o 
  -3   8   3       44.22       28.54      9.91 o 
  -2   8   3      147.18       86.40     13.50 o 
  -1   8   3        0.24        5.47      9.06 o 
   0   8   3       48.70       -9.91      9.91 o 
   1   8   3       87.39       84.17     13.07 o 
   2   8   3      102.77       -4.79     10.25 o 
   3   8   3       69.58       68.45     13.07 o 
   4   8   3       97.77       37.69     12.31 o 
   5   8   3      159.46      164.08     17.26 o 
   6   8   3        1.45       -7.69     10.60 o 
   7   8   3        0.60        3.50      9.57 o 
   8   8   3      225.88      198.52     18.03 o 
   9   8   3       88.65        7.52     10.17 o 
  -5   9   3      436.83      382.33     23.07 o 
  -4   9   3      128.48       85.20     15.98 o 
  -3   9   3      134.84      157.58     14.87 o 
  -2   9   3      338.70      345.84     22.56 o 
  -1   9   3      357.42      374.64     23.07 o 
   0   9   3       76.35       39.05     11.62 o 
   1   9   3      157.24       21.88     16.41 o 
 -19   0   4       78.03      134.00     15.81 o 
 -18   0   4      452.56      654.17     27.77 o 
 -17   0   4        2.91        1.62     10.25 o 
 -16   0   4      912.33     1204.94     33.76 o 
 -15   0   4      462.28      434.98     20.25 o 
 -14   0   4       38.71       41.45      9.14 o 
 -13   0   4     1067.67     1101.20     28.12 o 
 -12   0   4      931.74      875.76     24.18 o 
 -11   0   4       74.38       77.59      7.61 o 
 -10   0   4      457.38      468.90     16.75 o 
  -9   0   4      230.41      205.61     11.11 o 
  -8   0   4     4745.92     3696.18     40.08 o 
  -7   0   4     1674.49     1473.87     25.30 o 
  -6   0   4     1578.68     1241.52     22.22 o 
  -5   0   4       65.85       37.69      4.96 o 
  -4   0   4     9817.25     7189.48     49.14 o 
  -3   0   4     1502.48     1213.91     20.42 o 
  -2   0   4     4485.75     3729.51     34.27 o 
  -1   0   4     7343.25     7180.08     47.09 o 
   0   0   4     2751.86     3098.49     31.79 o 
   1   0   4      359.64      505.39     13.25 o 
   2   0   4      614.87      705.70     16.15 o 
   3   0   4    13066.42    12308.00     65.12 o 
   4   0   4      315.90      202.70     10.25 o 
   5   0   4      565.12      472.06     14.44 o 
   6   0   4     3035.28     2527.30     33.93 o 
   7   0   4     3328.39     2534.99     35.64 o 
   8   0   4       93.55       72.21      8.12 o 
   9   0   4       54.90       46.83      6.67 o 
  10   0   4       13.03       13.33      7.35 o 
  11   0   4      221.91      184.93     12.13 o 
  12   0   4       46.01       -3.85      7.01 o 
  16   0   4       89.91      101.18     13.93 o 
  17   0   4      288.66      315.68     21.96 o 
 -19   1   4       21.11       33.76     10.25 o 
 -18   1   4       77.84        0.00      7.43 o 
 -17   1   4        4.70       13.16      7.95 o 
 -16   1   4       29.90       26.75      9.57 o 
 -15   1   4       19.27       29.23      7.95 o 
 -14   1   4       45.92       35.29      8.12 o 
 -13   1   4        6.26        8.03      7.61 o 
 -12   1   4      164.52      188.52     12.31 o 
 -11   1   4       26.32       28.97      5.98 o 
 -10   1   4      150.42      181.17     11.02 o 
  -9   1   4        6.28       -3.25      4.19 o 
  -8   1   4       58.65        2.99      4.02 o 
  -7   1   4     1715.07     1393.63     25.12 o 
  -6   1   4     2647.33     2330.92     30.94 o 
  -5   1   4        5.69       -2.14      3.93 o 
  -4   1   4      576.09      460.78     13.42 o 
  -3   1   4      404.25      368.49     11.71 o 
  -2   1   4     1688.80     1563.01     22.90 o 
  -1   1   4      530.30      602.90     14.36 o 
   0   1   4      328.15      384.30     12.05 o 
   1   1   4     2779.73     3418.36     33.93 o 
   2   1   4       34.06       57.00      6.58 o 
   3   1   4     2203.24     2454.49     30.59 o 
   4   1   4     3296.49     3583.97     36.92 o 
   5   1   4      817.02      797.65     18.72 o 
   6   1   4       34.55       94.00      7.86 o 
   7   1   4      290.21      225.95     11.79 o 
   8   1   4       26.29       14.61      5.04 o 
   9   1   4       81.77       54.44      7.86 o 
  10   1   4        0.03        9.57      6.75 o 
  11   1   4       16.40        5.47      6.41 o 
  12   1   4       46.51       46.15      8.12 o 
  13   1   4      149.41      115.02     11.62 o 
  14   1   4       62.23       72.55     12.05 o 
  15   1   4        0.13        1.62      8.37 o 
  16   1   4        1.72       -3.42      9.23 o 
  17   1   4       42.06       43.07     12.48 o 
 -18   2   4       36.05       -9.57      9.57 o 
 -17   2   4      496.62      673.74     27.26 o 
 -16   2   4       87.53       93.75     12.90 o 
 -15   2   4      952.93     1096.67     30.94 o 
 -14   2   4       25.93       20.00      9.40 o 
 -12   2   4       19.56       -6.41      6.41 o 
 -10   2   4        4.12        8.89      6.67 o 
  -8   2   4      128.62      157.67     10.43 o 
  -7   2   4     1377.24     1355.00     25.89 o 
  -6   2   4       16.46       35.55      6.58 o 
  -5   2   4     2461.72     2571.65     32.73 o 
  -4   2   4      758.75      694.51     17.26 o 
  -3   2   4      960.68      892.85     18.80 o 
  -2   2   4      488.72      486.76     14.10 o 
  -1   2   4      692.33      667.16     16.24 o 
   0   2   4     2991.54     3592.35     35.64 o 
   1   2   4      459.81      490.27     14.44 o 
   2   2   4      900.68     1030.61     20.68 o 
   3   2   4       44.30       28.29      5.64 o 
   4   2   4     1441.83     1585.65     26.49 o 
   5   2   4      559.08      666.22     17.95 o 
   6   2   4     3699.60     4106.03     44.01 o 
   7   2   4      248.59      213.39     12.31 o 
   8   2   4      974.44      913.28     23.24 o 
   9   2   4      526.52      486.51     19.06 o 
  10   2   4     1517.28     1321.50     30.42 o 
  11   2   4       87.43       89.22     12.05 o 
  12   2   4      590.57      522.57     21.62 o 
  13   2   4      100.28       85.71     11.79 o 
  14   2   4      917.58      865.76     29.65 o 
  15   2   4       77.10       82.38     13.93 o 
  16   2   4      280.69      356.35     21.54 o 
  17   2   4       16.42       -2.82     11.37 o 
 -18   3   4        0.29      -10.08     10.08 o 
 -17   3   4        2.76      -12.13     12.13 o 
 -15   3   4        4.84       -3.85      8.29 o 
 -14   3   4        0.03        5.04      5.90 o 
 -13   3   4       80.93       90.58     10.00 o 
 -11   3   4       92.34       74.43     10.68 o 
 -10   3   4     3301.94     3542.44     46.57 o 
  -9   3   4      530.89      587.94     19.91 o 
  -8   3   4      527.63      622.98     19.14 o 
  -7   3   4      681.90      684.00     19.57 o 
  -6   3   4      321.66      358.24     14.27 o 
  -5   3   4      964.48     1027.36     22.99 o 
  -4   3   4      416.93      437.45     14.78 o 
  -3   3   4      353.63      451.21     14.87 o 
  -2   3   4      953.22     1138.28     22.90 o 
  -1   3   4      972.02     1053.43     22.22 o 
   0   3   4     5120.41     6093.33     49.82 o 
   1   3   4     1440.52     1764.68     28.63 o 
   2   3   4      215.66      220.65     11.37 o 
   3   3   4      442.92      486.25     15.81 o 
   4   3   4      214.89      218.51     11.71 o 
   5   3   4      870.06     1010.10     23.07 o 
   6   3   4      245.36      340.03     14.87 o 
   7   3   4      141.55      163.74     12.82 o 
   8   3   4      985.24     1087.78     26.66 o 
   9   3   4      132.39      145.79     11.96 o 
  10   3   4        0.09        3.76      7.35 o 
  11   3   4      574.95      556.67     21.71 o 
  12   3   4       68.47       56.83     10.51 o 
  13   3   4       10.84       22.73      8.72 o 
  14   3   4        3.13        8.03      8.97 o 
  15   3   4      163.91      168.69     15.47 o 
  16   3   4      184.43      205.27     16.83 o 
 -17   4   4       37.59       21.36     10.68 o 
 -16   4   4      277.70      331.23     19.83 o 
 -15   4   4        9.22        9.91      9.06 o 
 -14   4   4      518.08      474.71     22.48 o 
 -13   4   4       43.45       52.13     11.02 o 
 -12   4   4      171.99      166.21     12.73 o 
 -11   4   4      334.10      347.47     17.43 o 
 -10   4   4      563.41      663.40     23.24 o 
  -9   4   4      197.47      204.50     13.67 o 
  -8   4   4     1138.04     1403.71     30.59 o 
  -7   4   4      303.14      401.48     16.83 o 
  -6   4   4     3412.62     4176.10     47.34 o 
  -5   4   4      378.46      501.29     17.86 o 
  -4   4   4     1043.41     1109.74     24.95 o 
  -3   4   4     1539.70     1706.06     30.68 o 
  -2   4   4     2877.05     3256.08     39.65 o 
  -1   4   4     3527.97     4140.04     44.86 o 
   0   4   4      671.44      667.93     19.40 o 
   1   4   4     1829.11     1957.30     32.22 o 
   2   4   4      789.30      856.19     21.88 o 
   3   4   4      187.09      183.73     11.79 o 
   4   4   4       31.03       32.90      7.18 o 
   5   4   4      780.58      896.53     24.01 o 
   6   4   4      287.07      318.07     15.72 o 
   7   4   4      520.03      596.75     20.60 o 
   8   4   4      428.71      456.94     19.31 o 
   9   4   4      494.64      461.89     20.42 o 
  10   4   4      142.11      120.92     13.67 o 
  11   4   4      811.51      836.37     28.20 o 
  12   4   4      171.66      147.33     15.89 o 
  13   4   4      175.32      170.83     15.98 o 
  14   4   4        1.57        2.56      9.74 o 
  15   4   4      279.82      257.05     19.57 o 
 -16   5   4        1.94       -1.88     10.25 o 
 -15   5   4       40.25       29.40     11.88 o 
 -14   5   4       23.76       18.54      9.83 o 
 -13   5   4       12.50       16.83      7.69 o 
 -12   5   4        0.55       10.68      7.52 o 
 -11   5   4       50.61       -2.14      7.01 o 
 -10   5   4      194.62      240.30     16.49 o 
  -9   5   4       30.86       31.53      7.18 o 
  -8   5   4       36.79       40.93      8.72 o 
  -7   5   4       92.70       68.45      9.91 o 
  -6   5   4      555.74      686.22     22.30 o 
  -5   5   4       32.75       22.65      7.35 o 
  -4   5   4       20.89       27.69      6.15 o 
  -3   5   4      682.91      732.45     22.22 o 
  -2   5   4       30.07       47.77      8.37 o 
  -1   5   4       36.24       69.99      9.31 o 
   0   5   4      508.62      561.45     19.23 o 
   1   5   4       21.58       22.73      7.26 o 
   2   5   4      121.23       99.47     10.85 o 
   3   5   4      600.22      637.51     20.85 o 
   4   5   4        1.80        5.21      6.58 o 
   5   5   4      501.25      566.41     21.11 o 
   6   5   4        1.61       -4.36      8.55 o 
   7   5   4      183.22      217.06     14.19 o 
   8   5   4       90.62       75.89     10.85 o 
   9   5   4       18.81       14.19      8.97 o 
  10   5   4        4.66        3.76      9.49 o 
  11   5   4        7.34        4.70      8.63 o 
  12   5   4        7.89       10.77      9.14 o 
  13   5   4       18.11       28.03     11.19 o 
  14   5   4        0.71      -10.60     10.60 o 
 -14   6   4      222.95      290.47     23.24 o 
 -13   6   4      752.69      872.94     31.11 o 
 -12   6   4        4.85       -3.33     10.17 o 
 -11   6   4      371.52      398.31     21.28 o 
 -10   6   4      487.56      491.89     22.48 o 
  -9   6   4      771.83      825.09     27.69 o 
  -8   6   4        3.53        4.96      8.97 o 
  -7   6   4      179.47      202.87     15.13 o 
  -6   6   4      233.54      231.08     15.30 o 
  -5   6   4      277.00      264.49     16.66 o 
  -4   6   4       48.11       37.09      9.40 o 
  -3   6   4      955.64     1054.11     28.97 o 
  -2   6   4      932.26      954.13     26.66 o 
  -1   6   4      212.78      196.47     14.70 o 
   0   6   4      530.18      511.29     20.51 o 
   1   6   4     1299.85     1377.05     32.82 o 
   2   6   4      751.42      835.26     26.06 o 
   3   6   4      737.48      862.77     27.09 o 
   4   6   4      740.31      775.26     26.15 o 
   5   6   4     1574.84     1679.83     37.17 o 
   6   6   4      123.07       93.83     12.73 o 
   7   6   4      184.29      177.75     15.64 o 
   8   6   4     1690.05     1692.30     39.57 o 
   9   6   4      530.11      546.50     25.38 o 
  10   6   4      212.86      224.67     16.41 o 
  11   6   4      123.53      105.03     13.84 o 
  12   6   4      557.66      643.58     28.80 o 
 -12   7   4       69.73       60.85     13.93 o 
 -11   7   4        1.95       13.50      9.74 o 
 -10   7   4        0.00       -8.63     10.00 o 
  -9   7   4       67.70       92.04     13.50 o 
  -8   7   4       21.17        1.62      9.83 o 
  -6   7   4      405.80      416.77     21.28 o 
  -5   7   4       50.42       79.65     11.88 o 
  -4   7   4       69.95       67.17     11.88 o 
  -3   7   4        0.05       10.94      8.29 o 
  -2   7   4      360.13      297.22     18.03 o 
  -1   7   4       44.14       56.23     11.96 o 
   1   7   4      487.18      571.88     23.33 o 
   2   7   4      102.25      120.49     13.84 o 
   3   7   4      343.99      423.27     21.11 o 
   4   7   4      451.04      394.55     21.28 o 
   5   7   4       18.78       -7.01     11.37 o 
   6   7   4       85.29       90.67     11.11 o 
   7   7   4        2.26       15.72      9.31 o 
   8   7   4        0.07        8.55      9.31 o 
   9   7   4       35.29       32.90     13.59 o 
  10   7   4       11.15       12.05     10.43 o 
  -8   8   4      292.35      293.54     20.51 o 
  -7   8   4      257.91      231.50     17.86 o 
  -6   8   4      334.09      402.16     22.65 o 
  -5   8   4       15.01       14.70     11.88 o 
  -4   8   4      406.92      451.90     23.07 o 
  -3   8   4      509.52      569.66     25.81 o 
  -2   8   4      528.70      554.87     25.64 o 
  -1   8   4      316.42      340.37     20.77 o 
   0   8   4      314.58      271.67     18.97 o 
   1   8   4      423.05      420.62     22.48 o 
   2   8   4       42.45       31.28     11.96 o 
   3   8   4      431.40      381.56     23.07 o 
   4   8   4      121.67      126.48     15.98 o 
   5   8   4       74.10       83.75     13.76 o 
   6   8   4      219.18      192.53     17.78 o 
   7   8   4      383.18      416.17     23.42 o 
 -18   1   5      321.10      471.47     24.87 o 
 -17   1   5      199.58      293.80     19.83 o 
 -16   1   5       47.17       40.93     12.73 o 
 -15   1   5      231.87      298.84     18.03 o 
 -14   1   5      177.06      164.42     14.70 o 
 -13   1   5       19.38        2.73      6.58 o 
 -12   1   5      296.61      303.12     15.98 o 
 -11   1   5     1440.98     1302.53     30.34 o 
 -10   1   5      542.25      586.83     19.83 o 
  -9   1   5       56.13       62.55      7.78 o 
  -7   1   5      643.51      577.60     17.95 o 
  -6   1   5      186.15      206.04     10.68 o 
  -5   1   5      231.12      179.37     10.34 o 
  -4   1   5     2043.56     1634.96     27.60 o 
  -3   1   5     1421.41     1208.10     23.59 o 
  -2   1   5      310.61      278.93     12.05 o 
  -1   1   5     1079.32      991.90     21.19 o 
   0   1   5     2807.87     2998.68     35.21 o 
   1   1   5      965.52      995.06     21.79 o 
   2   1   5      301.38      326.62     12.99 o 
   3   1   5     2826.60     2993.81     36.58 o 
   4   1   5     3631.54     3548.25     41.10 o 
   5   1   5      285.25      293.72     13.42 o 
   6   1   5      342.30      313.63     14.36 o 
   7   1   5      179.98      173.05     11.71 o 
   8   1   5        4.60        9.57      5.30 o 
   9   1   5       23.97       20.42      8.03 o 
  10   1   5      251.51      183.30     13.50 o 
  11   1   5      960.03      880.63     26.83 o 
  12   1   5      506.83      492.66     21.19 o 
  13   1   5      306.02      318.84     18.72 o 
  14   1   5      332.77      388.23     21.28 o 
  15   1   5      117.34       95.54     16.66 o 
  16   1   5       43.32       60.59     11.37 o 
 -17   2   5       17.74       10.68     12.56 o 
 -16   2   5       51.80       43.75     11.96 o 
 -14   2   5        0.91        5.21      7.35 o 
 -13   2   5       21.64       25.21      8.37 o 
 -12   2   5        1.89        9.91      6.32 o 
 -11   2   5        0.14        4.36      6.49 o 
 -10   2   5      307.73      267.22     14.10 o 
  -9   2   5       19.22        9.40      5.38 o 
  -8   2   5      119.65      123.14     10.68 o 
  -7   2   5        4.94        5.04      4.36 o 
  -6   2   5        7.37        4.36      5.47 o 
  -5   2   5      885.59      967.54     22.65 o 
  -4   2   5      155.94      177.75     10.34 o 
  -3   2   5      659.86      655.97     18.29 o 
  -2   2   5     1213.70     1301.51     25.30 o 
  -1   2   5       15.19       27.94      6.67 o 
   0   2   5      156.03      199.11     10.68 o 
   1   2   5        9.47       25.89      5.55 o 
   2   2   5      216.37      229.28     11.54 o 
   3   2   5      307.82      328.33     14.36 o 
   4   2   5        1.64        4.36      5.98 o 
   5   2   5       38.48       50.33      6.75 o 
   6   2   5      171.88      180.14     12.13 o 
   7   2   5      130.99      134.77     11.28 o 
   8   2   5      206.65      172.54     12.65 o 
   9   2   5       27.50       38.71      8.29 o 
  10   2   5       24.94       29.74      8.20 o 
  11   2   5       61.58       43.58     10.94 o 
  12   2   5       58.20       58.28     10.17 o 
  13   2   5        3.29       -0.77      8.46 o 
  14   2   5       45.44       56.57     11.37 o 
  15   2   5       50.40       64.69     11.19 o 
 -17   3   5      106.81      143.31     15.72 o 
 -15   3   5      131.17      143.99     15.13 o 
 -14   3   5      301.42      333.45     18.89 o 
 -13   3   5      187.29      196.89     14.87 o 
 -12   3   5      262.61      325.42     18.54 o 
 -11   3   5      162.09      169.46     12.82 o 
 -10   3   5      228.60      236.37     14.87 o 
  -9   3   5      428.33      513.51     20.25 o 
  -8   3   5      586.30      677.67     21.96 o 
  -7   3   5       77.30       88.96     10.43 o 
  -6   3   5      145.31      150.66     11.11 o 
  -5   3   5      273.95      284.40     13.76 o 
  -4   3   5      711.75      752.62     20.94 o 
  -3   3   5     1155.32     1386.02     27.86 o 
  -2   3   5     1401.79     1562.15     28.88 o 
  -1   3   5     1636.26     1785.19     31.19 o 
   0   3   5      588.31      647.08     19.66 o 
   1   3   5     1285.49     1363.81     27.77 o 
   2   3   5      809.74      924.64     23.07 o 
   3   3   5      510.85      627.25     20.00 o 
   4   3   5      191.64      210.74     13.25 o 
   5   3   5      587.59      691.60     21.79 o 
   6   3   5      417.64      449.84     17.95 o 
   7   3   5      762.65      818.08     23.93 o 
   8   3   5      288.02      306.45     16.92 o 
   9   3   5      392.08      382.85     18.29 o 
  10   3   5      195.75      177.84     14.70 o 
  11   3   5      131.20      147.41     13.59 o 
  12   3   5      121.52      111.44     13.16 o 
  13   3   5      180.18      187.15     16.07 o 
  14   3   5      173.68      171.94     17.09 o 
  15   3   5      120.90       92.55     15.64 o 
 -16   4   5       35.12       10.25     10.17 o 
 -15   4   5       40.55        0.85      9.14 o 
 -14   4   5        7.18       12.48      8.55 o 
 -13   4   5       17.07        7.09      8.97 o 
 -12   4   5       28.07       32.22      9.74 o 
 -11   4   5        3.04        2.14      6.84 o 
 -10   4   5       50.52       53.67      8.97 o 
  -9   4   5       18.93       15.55      8.12 o 
  -8   4   5      413.06      418.40     18.89 o 
  -7   4   5       92.40      150.75     12.56 o 
  -6   4   5       57.80       62.98      9.49 o 
  -5   4   5        1.01        2.22      6.92 o 
  -4   4   5       32.25       29.57      7.69 o 
  -3   4   5      317.67      330.29     15.47 o 
  -2   4   5       10.91       -7.61      7.61 o 
  -1   4   5       81.23       99.39      9.66 o 
   0   4   5       32.64       18.12      7.09 o 
   1   4   5      307.29      287.56     14.61 o 
   2   4   5      170.90      181.77     13.33 o 
   3   4   5       98.81      152.45     12.22 o 
   4   4   5        0.04       -5.81      7.69 o 
   5   4   5        1.90       14.95      6.24 o 
   6   4   5      227.35      246.37     15.38 o 
   7   4   5      190.31      195.95     14.10 o 
   8   4   5       86.98      100.24     11.37 o 
   9   4   5       73.43       50.08     10.17 o 
  10   4   5        4.13       -6.07      8.80 o 
  11   4   5       62.82       63.41     10.85 o 
  12   4   5      101.72      106.22     14.10 o 
  13   4   5       13.22       35.29      8.55 o 
  14   4   5        6.34        7.43     10.08 o 
 -14   5   5       58.31       55.72     12.90 o 
 -13   5   5      462.38      446.85     23.50 o 
 -12   5   5      138.84      160.83     15.04 o 
 -11   5   5       76.12       69.39     12.65 o 
 -10   5   5      232.40      219.62     16.07 o 
  -9   5   5      541.12      639.73     24.61 o 
  -8   5   5       92.61       91.18     12.31 o 
  -7   5   5       22.25       29.40      8.37 o 
  -6   5   5      316.84      412.16     18.54 o 
  -5   5   5      817.83     1034.45     28.03 o 
  -4   5   5      204.68      276.20     15.89 o 
  -3   5   5      745.27      827.65     25.72 o 
  -2   5   5     2480.25     2911.43     43.67 o 
  -1   5   5     1125.23     1312.87     31.02 o 
   0   5   5      142.31      141.00     12.48 o 
   1   5   5       87.41      113.06     12.39 o 
   2   5   5     1028.77     1132.56     29.57 o 
   3   5   5       15.57       20.25      9.74 o 
   4   5   5      133.08      125.37     13.59 o 
   5   5   5      484.55      528.21     21.45 o 
   6   5   5      475.98      491.89     21.79 o 
   7   5   5      128.99      135.28     13.25 o 
   8   5   5      755.23      696.39     27.09 o 
   9   5   5      483.12      460.36     22.90 o 
  10   5   5      104.12       89.30     12.90 o 
  11   5   5        1.10       18.89      8.63 o 
  12   5   5      128.46      125.45     15.47 o 
 -13   6   5       30.64       41.19     11.79 o 
 -12   6   5        3.68       -6.32     10.68 o 
 -11   6   5       22.97       41.36     13.16 o 
 -10   6   5       62.61      103.57     13.93 o 
  -9   6   5      108.65       -8.03     10.25 o 
  -8   6   5        4.09       -6.92     10.43 o 
  -7   6   5        0.13        8.29      8.37 o 
  -6   6   5      209.06      207.06     16.58 o 
  -5   6   5       74.77       50.08     11.71 o 
  -3   6   5        7.23       -4.87      9.91 o 
  -2   6   5       23.96       17.26      9.57 o 
  -1   6   5      138.77      141.77     13.84 o 
   0   6   5       10.27        6.24      8.89 o 
   1   6   5        9.69       17.35      8.89 o 
   2   6   5      101.31       85.20     12.22 o 
   3   6   5      106.10       96.05     12.82 o 
   4   6   5        3.29        3.67     10.25 o 
   5   6   5      190.20      211.42     16.75 o 
   6   6   5        1.26      -11.28     11.28 o 
   7   6   5       14.02        8.03      9.74 o 
   8   6   5       14.79       -1.71     11.11 o 
   9   6   5        2.26       19.06     10.34 o 
  10   6   5        3.39        6.32     10.17 o 
  11   6   5       39.22       41.36     13.07 o 
  -9   7   5      206.32      238.00     18.29 o 
  -8   7   5       63.55       87.76     12.39 o 
  -7   7   5       12.35       16.92     10.43 o 
  -6   7   5      177.40      177.24     16.41 o 
  -5   7   5      416.87      439.68     22.90 o 
  -4   7   5      235.81      245.00     17.52 o 
  -3   7   5      362.15      282.01     19.74 o 
  -2   7   5      660.22      563.50     25.04 o 
  -1   7   5      242.97      223.81     17.52 o 
   0   7   5       18.98       13.42      9.40 o 
   1   7   5      228.88      309.95     18.63 o 
   2   7   5      322.27      337.47     19.74 o 
   3   7   5      258.23      237.66     19.06 o 
   4   7   5       14.66       -1.62     12.99 o 
   5   7   5     1156.23     1092.31     35.55 o 
   6   7   5      454.32      468.73     24.78 o 
   7   7   5       38.31       39.48     12.90 o 
   8   7   5       53.62       33.33     14.19 o 
  -6   8   5        9.65       14.95     10.17 o 
  -5   8   5      395.91      446.43     24.61 o 
  -4   8   5       98.28       93.83     16.75 o 
  -3   8   5        5.66       23.50      9.74 o 
  -2   8   5       83.51       58.37     14.01 o 
  -1   8   5       13.08       34.95     10.43 o 
   0   8   5       54.90       52.98     13.16 o 
   1   8   5       86.07      119.13     14.01 o 
   2   8   5        3.76        2.73     10.85 o 
   3   8   5       21.31       10.17     11.71 o 
   4   8   5        0.01        4.70     11.88 o 
 -17   0   6        5.28        8.37     10.34 o 
 -16   0   6       33.36       -6.15      8.55 o 
 -15   0   6       15.70        4.96      9.06 o 
 -14   0   6     1083.33     1127.00     33.58 o 
 -13   0   6      399.35      385.41     18.97 o 
 -12   0   6       63.14       69.99     11.62 o 
 -11   0   6      342.24      358.92     18.72 o 
 -10   0   6     1297.58     1159.14     30.17 o 
  -9   0   6      153.15      190.14     12.56 o 
  -8   0   6      340.98      330.03     15.30 o 
  -7   0   6     1325.09     1067.18     26.58 o 
  -6   0   6      653.41      544.36     18.29 o 
  -5   0   6     1046.72      997.62     24.44 o 
  -4   0   6       28.17       25.55      5.55 o 
  -3   0   6      953.36      782.78     21.02 o 
  -2   0   6      234.04      255.52     12.22 o 
  -1   0   6      394.89      390.54     14.95 o 
   0   0   6     1003.77      990.62     23.67 o 
   1   0   6     4413.83     5094.51     51.19 o 
   2   0   6     1041.43     1201.95     26.41 o 
   3   0   6     1317.48     1490.03     29.40 o 
   4   0   6      220.61      247.91     13.33 o 
   5   0   6     2099.23     2048.57     36.32 o 
   6   0   6     3113.63     2445.01     40.68 o 
   7   0   6       40.93       42.98      8.63 o 
   8   0   6      733.27      617.00     22.82 o 
   9   0   6      549.51      488.30     20.17 o 
  10   0   6      103.57       57.51     11.71 o 
  11   0   6      484.96      420.53     20.94 o 
  12   0   6      223.02      206.04     16.24 o 
  13   0   6       15.90        9.40      9.06 o 
  14   0   6       54.21       52.39     10.77 o 
 -17   1   6       12.14       19.66     10.43 o 
 -16   1   6        9.52       -8.89     11.11 o 
 -15   1   6       21.21       24.27     11.02 o 
 -14   1   6       16.56       48.20     10.08 o 
 -13   1   6       33.61       59.05      8.97 o 
 -12   1   6      109.29      102.63     12.31 o 
 -11   1   6      122.46      126.90     11.45 o 
 -10   1   6      302.47      285.17     16.32 o 
  -9   1   6       38.61       39.48      8.29 o 
  -8   1   6     1052.93      802.61     23.33 o 
  -7   1   6        0.54        5.04      5.04 o 
  -6   1   6       86.84       56.49      8.46 o 
  -5   1   6      488.29      378.74     15.64 o 
  -4   1   6      491.75      414.98     16.15 o 
  -3   1   6     1328.31     1095.81     24.36 o 
  -2   1   6       30.03       34.18      5.90 o 
  -1   1   6      215.04      188.43     11.28 o 
   0   1   6      102.77       95.97      9.49 o 
   1   1   6      159.02      176.98     11.88 o 
   2   1   6      177.21      175.10     12.56 o 
   3   1   6        0.94        1.03      6.67 o 
   4   1   6      241.85      206.89     13.42 o 
   5   1   6       54.17       34.10      8.20 o 
   6   1   6      132.35      103.32     10.85 o 
   7   1   6       92.37      120.75     10.60 o 
   8   1   6        0.97       -7.52      7.52 o 
   9   1   6       29.28       15.13      8.72 o 
  10   1   6       12.81       13.07      8.37 o 
  11   1   6       64.14       56.06     10.34 o 
  12   1   6       37.44       34.10     10.17 o 
  13   1   6       38.84       34.44     10.68 o 
  14   1   6        3.91       12.73      9.31 o 
 -16   2   6        0.62      -10.00     10.00 o 
 -15   2   6      305.96      443.01     21.45 o 
 -14   2   6      115.91      112.12     15.30 o 
 -13   2   6      704.90      769.28     27.00 o 
 -12   2   6      267.22      268.16     16.15 o 
 -11   2   6      781.55      737.41     25.30 o 
 -10   2   6      230.22      197.75     13.76 o 
  -9   2   6       14.63       24.61      6.49 o 
  -8   2   6      538.35      516.07     20.00 o 
  -7   2   6      253.75      204.84     12.65 o 
  -6   2   6      120.85      148.44     11.19 o 
  -5   2   6        2.07        1.62      6.67 o 
  -4   2   6      341.95      421.30     16.66 o 
  -3   2   6      196.87      256.37     13.67 o 
  -2   2   6      348.38      380.54     16.41 o 
  -1   2   6        9.06       11.96      6.49 o 
   0   2   6     1059.84     1227.76     27.26 o 
   1   2   6      461.06      491.63     18.54 o 
   2   2   6     3289.28     4038.09     47.77 o 
   3   2   6      442.54      482.40     19.40 o 
   4   2   6     2017.15     2280.16     39.05 o 
   5   2   6      108.69      109.73     12.31 o 
   6   2   6     1220.88     1305.10     30.34 o 
   7   2   6      180.92      184.67     14.27 o 
   8   2   6      807.92      728.69     24.70 o 
   9   2   6       24.46       20.68      9.06 o 
  10   2   6      566.65      506.08     21.96 o 
  11   2   6      332.03      297.30     18.80 o 
  12   2   6      145.51      107.68     14.95 o 
  13   2   6       25.95       28.20      9.49 o 
  14   2   6       25.29       13.07     11.02 o 
 -15   3   6       27.18        8.03     11.88 o 
 -14   3   6      109.58      117.25     14.27 o 
 -13   3   6       42.76       67.00     10.08 o 
 -12   3   6      180.88      175.19     14.61 o 
 -11   3   6      129.62      135.45     13.25 o 
 -10   3   6        2.26       -0.68      7.01 o 
  -9   3   6       58.53       43.58      9.66 o 
  -8   3   6      108.37      117.84     13.07 o 
  -7   3   6     2295.83     2554.05     42.81 o 
  -6   3   6      553.62      614.09     22.39 o 
  -5   3   6        5.50        8.20      7.61 o 
  -4   3   6       83.20       91.87     10.08 o 
  -3   3   6       34.42       39.65      8.72 o 
  -2   3   6      540.47      520.77     20.17 o 
  -1   3   6      187.58      217.40     13.93 o 
   0   3   6      300.93      347.47     15.72 o 
   1   3   6      148.92      169.20     12.99 o 
   2   3   6       91.55      101.44     11.54 o 
   3   3   6     1000.28     1183.32     29.23 o 
   4   3   6      123.30      132.63     13.25 o 
   5   3   6       16.75       13.25      8.97 o 
   6   3   6        8.24       11.19      7.18 o 
   7   3   6        1.26       -4.10      8.72 o 
   8   3   6        6.12       26.49      9.49 o 
   9   3   6      284.24      283.37     17.52 o 
  10   3   6       73.01       56.66     11.54 o 
  11   3   6       10.36       -3.33      9.83 o 
  12   3   6        4.70        7.01      7.78 o 
  13   3   6       88.84       82.72     13.84 o 
 -14   4   6      130.98      178.43     16.07 o 
 -13   4   6       26.79       33.50     10.00 o 
 -12   4   6      592.01      673.31     27.18 o 
 -11   4   6      110.77      139.64     13.84 o 
 -10   4   6      237.87      224.15     17.09 o 
  -9   4   6      685.87      828.76     27.77 o 
  -8   4   6        2.53       -0.68      9.31 o 
  -7   4   6      174.72      203.22     14.95 o 
  -6   4   6      696.94      835.60     26.32 o 
  -5   4   6     1388.13     1560.95     34.52 o 
  -4   4   6      924.24     1052.74     28.37 o 
  -3   4   6      576.18      686.30     23.93 o 
  -2   4   6      335.10      374.22     18.12 o 
  -1   4   6      908.96     1060.69     28.71 o 
   0   4   6      142.55      183.05     13.16 o 
   1   4   6      522.23      640.33     22.73 o 
   2   4   6       31.70       52.64      8.89 o 
   3   4   6      999.87     1157.77     30.42 o 
   4   4   6      177.20      232.19     15.98 o 
   5   4   6      845.64      969.17     29.06 o 
   6   4   6      347.92      405.32     20.60 o 
   7   4   6      408.92      456.34     21.11 o 
   8   4   6       41.78       56.83     11.62 o 
   9   4   6      313.06      315.93     20.00 o 
  10   4   6        7.75        8.37      9.14 o 
  11   4   6       35.06       29.91     11.54 o 
  12   4   6      100.58       91.35     14.36 o 
 -13   5   6        5.76       -5.55     10.43 o 
 -12   5   6       93.97      134.68     14.44 o 
 -11   5   6        2.48        3.42      9.74 o 
 -10   5   6       84.77      137.59     13.33 o 
  -9   5   6        0.62       -2.39      9.40 o 
  -8   5   6      192.37       16.07      8.46 o 
  -6   5   6       28.29       32.64      9.66 o 
  -5   5   6        5.51        4.96      9.06 o 
  -4   5   6      465.27      430.79     20.51 o 
  -3   5   6      107.58      131.18     12.90 o 
  -2   5   6       35.78       37.69     10.34 o 
  -1   5   6      339.32      415.66     18.97 o 
   0   5   6      167.57      163.65     14.27 o 
   1   5   6      198.15      187.32     15.72 o 
   2   5   6       22.66        7.01      9.40 o 
   3   5   6        4.03        2.91      8.89 o 
   4   5   6        2.51       -2.91      9.06 o 
   5   5   6       26.45       21.11     11.79 o 
   6   5   6       24.89       45.89     11.54 o 
   7   5   6        2.24       -8.89      9.49 o 
   8   5   6       21.54       31.70      8.97 o 
   9   5   6        0.02      -11.37     11.37 o 
  10   5   6       25.09       31.70     11.28 o 
 -11   6   6       92.27      108.96     15.21 o 
 -10   6   6        2.95       -1.79      9.74 o 
  -9   6   6      132.40      154.25     14.87 o 
  -8   6   6      174.70      218.43     16.75 o 
  -7   6   6       34.81       50.33     11.96 o 
  -6   6   6      149.28      169.46     15.89 o 
  -5   6   6      292.42      273.21     18.97 o 
  -4   6   6      761.45      749.46     27.60 o 
  -3   6   6       31.00       13.16     11.19 o 
  -2   6   6      113.43      127.59     12.73 o 
  -1   6   6      212.16      211.08     16.66 o 
   0   6   6      135.63      174.84     14.87 o 
   1   6   6       10.92        3.08      9.83 o 
   2   6   6      753.02      761.51     28.37 o 
   3   6   6      674.94      776.55     28.80 o 
   4   6   6      360.44      404.47     22.05 o 
   5   6   6        3.15       -0.85     12.05 o 
   6   6   6     1807.90     1964.40     45.38 o 
   7   6   6      189.12      200.91     18.37 o 
   8   6   6       27.07       11.02     11.62 o 
  -8   7   6      131.93      116.73     15.21 o 
  -7   7   6      100.55       92.04     14.36 o 
  -6   7   6        4.14        2.73     10.68 o 
  -5   7   6       56.53       85.20     16.15 o 
  -4   7   6       55.16       87.68     14.87 o 
  -3   7   6      271.04      257.99     19.48 o 
  -2   7   6       33.28       23.33     12.48 o 
  -1   7   6        0.04       10.34      9.23 o 
   0   7   6      137.17      160.23     14.87 o 
   1   7   6        3.39       -6.07     11.02 o 
   2   7   6       10.46       10.60     10.60 o 
   3   7   6       29.59       25.98     11.96 o 
   4   7   6       53.08       61.96     13.07 o 
   5   7   6        1.26       11.19     10.43 o 
 -15   1   7       47.78      -10.34     10.34 o 
 -14   1   7       94.66       -8.72     10.08 o 
 -13   1   7      260.73      274.40     18.12 o 
 -12   1   7       94.11      121.35     12.65 o 
 -11   1   7      111.82      115.96     12.65 o 
 -10   1   7      739.73      619.56     24.01 o 
  -9   1   7      705.92      607.17     23.42 o 
  -8   1   7      306.56      303.37     16.58 o 
  -7   1   7      259.14      185.53     13.67 o 
  -6   1   7      443.09      297.39     15.72 o 
  -5   1   7      238.12      203.99     12.90 o 
  -4   1   7       17.94       13.33      6.07 o 
  -3   1   7      114.86       81.53      8.12 o 
  -2   1   7      701.41      508.64     19.48 o 
  -1   1   7      410.00      329.86     15.47 o 
   0   1   7      694.51      642.04     22.22 o 
   1   1   7     1022.54     1191.01     29.57 o 
   2   1   7      582.64      710.06     23.76 o 
   3   1   7        1.65        0.00      7.43 o 
   4   1   7        5.40       -3.25      7.78 o 
   5   1   7      546.53      423.18     18.72 o 
   6   1   7      359.83      280.30     16.66 o 
   7   1   7      317.19      244.58     15.30 o 
   8   1   7      941.48      786.80     27.35 o 
   9   1   7      410.57      391.73     19.83 o 
  10   1   7      111.18      115.88     13.93 o 
  11   1   7       75.14       59.99     11.96 o 
  12   1   7       89.95       86.74     14.27 o 
 -15   2   7        8.70       21.62     11.02 o 
 -14   2   7        0.25        1.79      8.29 o 
 -13   2   7        2.82       -6.84      9.49 o 
 -12   2   7       41.19       -8.03      8.03 o 
 -11   2   7        4.87        4.70      7.86 o 
 -10   2   7       97.02      103.40     11.19 o 
  -9   2   7       24.89        4.36      7.09 o 
  -8   2   7       10.24        2.05      7.69 o 
  -7   2   7       63.40       62.73     11.02 o 
  -6   2   7       53.02       49.22      9.31 o 
  -5   2   7      144.01      121.86     12.05 o 
  -4   2   7       16.20       15.81      7.78 o 
  -3   2   7      187.96      194.41     14.01 o 
  -2   2   7        6.62        6.84      8.12 o 
  -1   2   7      153.92      179.54     13.25 o 
   0   2   7        0.04        4.96      7.35 o 
   1   2   7        7.69       16.41      8.46 o 
   2   2   7        9.22       10.85      7.52 o 
   3   2   7       14.51       18.37      7.26 o 
   4   2   7       21.45       34.27      8.80 o 
   5   2   7       14.19       28.46      8.97 o 
   6   2   7       18.25       32.30      7.78 o 
   7   2   7       49.56       38.03     10.85 o 
   8   2   7       12.10       14.78     10.94 o 
   9   2   7       27.93       23.59      9.91 o 
  10   2   7       41.51       35.72     10.85 o 
  11   2   7       38.20       33.84     10.77 o 
  12   2   7       65.27       58.03     13.59 o 
 -14   3   7      152.88      169.55     17.69 o 
 -13   3   7      130.39      145.19     14.53 o 
 -12   3   7      171.33      185.87     16.24 o 
 -11   3   7      107.52      128.44     13.93 o 
 -10   3   7      103.77      136.05     13.50 o 
  -9   3   7      210.96      226.03     15.98 o 
  -8   3   7      280.26      287.65     18.46 o 
  -7   3   7      806.13      885.50     28.97 o 
  -6   3   7      422.37      447.96     21.28 o 
  -5   3   7      288.69      314.91     17.60 o 
  -4   3   7      163.72      174.67     14.27 o 
  -3   3   7      221.12      220.39     14.95 o 
  -2   3   7       88.59       98.70     10.60 o 
  -1   3   7      147.68      180.31     13.76 o 
   0   3   7      151.64      190.48     13.07 o 
   1   3   7      337.69      332.85     18.63 o 
   2   3   7      342.32      391.14     19.74 o 
   3   3   7      944.29     1028.56     29.40 o 
   4   3   7      498.52      601.19     24.27 o 
   5   3   7      260.67      347.55     18.80 o 
   6   3   7      187.79      200.40     16.49 o 
   7   3   7      250.76      312.77     18.97 o 
   8   3   7      212.25      244.49     17.95 o 
   9   3   7      232.97      279.44     19.66 o 
  10   3   7      118.76      126.82     15.04 o 
  11   3   7      102.73       89.99     12.73 o 
 -13   4   7       20.43       17.86     10.85 o 
 -12   4   7       13.10       10.85     10.43 o 
 -11   4   7        8.86       11.28      9.31 o 
 -10   4   7       18.79       16.75     10.17 o 
  -9   4   7       10.11        4.87      7.95 o 
  -8   4   7        7.80       18.12      9.57 o 
  -7   4   7       57.20       60.42     12.05 o 
  -6   4   7      117.69      126.31     13.84 o 
  -5   4   7       43.47       46.23     10.85 o 
  -4   4   7       13.54       19.48      9.66 o 
  -3   4   7        2.86       -8.55      8.55 o 
  -2   4   7       23.22       13.50      9.23 o 
  -1   4   7       76.70       69.73     11.19 o 
   0   4   7       12.93        0.68     10.08 o 
   1   4   7       46.06       43.33      9.83 o 
   2   4   7       42.93       39.57     11.19 o 
   3   4   7       23.19       17.95     10.17 o 
   4   4   7       18.47       15.30     10.77 o 
   5   4   7       23.82       10.17     10.17 o 
   6   4   7      152.29      143.05     15.55 o 
   7   4   7       24.90       16.75     11.11 o 
   8   4   7        1.40       -3.50     11.11 o 
   9   4   7        7.62        0.00     11.28 o 
  10   4   7        9.94       -0.94     10.77 o 
 -11   5   7       85.01      110.32     14.61 o 
 -10   5   7        8.63       15.38     10.60 o 
  -9   5   7       96.12      104.34     15.04 o 
  -8   5   7      545.56      671.95     27.69 o 
  -7   5   7      411.51      521.54     25.55 o 
  -6   5   7      433.28      451.98     23.76 o 
  -5   5   7      208.85      242.53     17.78 o 
  -4   5   7      535.54      649.98     25.81 o 
  -3   5   7       57.32       55.55     12.73 o 
  -2   5   7       13.21       25.72      9.49 o 
  -1   5   7      102.17      106.74     13.59 o 
   0   5   7      307.04      357.47     20.51 o 
   1   5   7       84.44      109.64     14.10 o 
   2   5   7      187.17      193.39     17.09 o 
   3   5   7      576.78      628.45     26.58 o 
   4   5   7      715.90      722.28     28.80 o 
   5   5   7       56.51       32.30     14.19 o 
   6   5   7      242.35      256.29     19.74 o 
   7   5   7      134.58      137.07     16.58 o 
   8   5   7       24.50       40.08     12.73 o 
  -8   6   7        0.00       -1.88     11.37 o 
  -7   6   7       30.44       54.78     12.99 o 
  -6   6   7       38.57       40.25     13.76 o 
  -5   6   7       84.40       85.46     13.33 o 
  -4   6   7        0.30      -10.34     10.34 o 
  -3   6   7        6.06        2.56     11.54 o 
  -2   6   7       64.62       88.62     14.95 o 
  -1   6   7        6.88       18.89     10.85 o 
   0   6   7        6.70       12.99     10.51 o 
   1   6   7        2.90       18.29     11.19 o 
   2   6   7        0.50       -0.85     10.94 o 
   3   6   7       30.67       55.46     13.33 o 
   4   6   7        1.99       11.88      9.49 o 
   5   6   7       58.46       55.89     14.61 o 
 -13   0   8       98.27       11.02      9.31 o 
 -12   0   8      310.98      300.47     19.66 o 
 -11   0   8      143.01      137.67     15.30 o 
 -10   0   8        9.35       14.78     10.43 o 
  -9   0   8      989.19      926.86     30.08 o 
  -8   0   8      136.73      131.43     12.99 o 
  -7   0   8      255.06      261.75     15.30 o 
  -6   0   8       81.39       66.49     10.94 o 
  -5   0   8      918.81      813.46     26.41 o 
  -4   0   8      273.48      203.73     15.30 o 
  -3   0   8     1615.97     1505.92     35.81 o 
  -2   0   8      255.97      190.48     15.04 o 
  -1   0   8     1482.59     1623.00     36.15 o 
   0   0   8        4.28       -7.01      9.31 o 
   1   0   8        1.98       -0.68      7.35 o 
   2   0   8       20.07       23.84      9.06 o 
   3   0   8       29.47       22.05     10.08 o 
   4   0   8       25.23       16.58      8.97 o 
   5   0   8      204.77      191.59     15.72 o 
   6   0   8      767.77      674.08     26.49 o 
   7   0   8      319.17      296.71     19.31 o 
   8   0   8       61.80       50.76     11.54 o 
   9   0   8      570.58      546.15     25.47 o 
  10   0   8      225.13      252.95     18.46 o 
 -13   1   8       10.33       12.99      9.74 o 
 -12   1   8       95.49      122.97     13.84 o 
 -11   1   8        0.80        8.55      8.29 o 
 -10   1   8       32.70       40.51     10.17 o 
  -9   1   8       62.18       55.97      9.31 o 
  -8   1   8        7.35       -1.54      7.52 o 
  -7   1   8       10.29       21.19      7.52 o 
  -6   1   8       45.99       39.14      8.29 o 
  -5   1   8       27.27       12.31      7.09 o 
  -4   1   8       51.97       27.18      8.63 o 
  -3   1   8        0.18        5.64      5.81 o 
  -2   1   8        6.76        5.64      4.70 o 
  -1   1   8      147.90      122.89     11.45 o 
   0   1   8        1.38        1.45      6.32 o 
   1   1   8       22.06       19.40      9.06 o 
   2   1   8        3.97        0.77      8.80 o 
   3   1   8        0.00       -7.43      8.20 o 
   4   1   8       49.56       56.40     10.43 o 
   5   1   8       15.63       -7.86      8.46 o 
   6   1   8      220.52      202.11     15.55 o 
   7   1   8      173.05      156.47     14.78 o 
   8   1   8       36.23       92.89     11.96 o 
   9   1   8        2.71       -7.18      8.72 o 
  10   1   8       41.70       32.90     11.96 o 
 -12   2   8       90.08       97.76     13.59 o 
 -11   2   8       50.95       32.56     11.02 o 
 -10   2   8      258.91      214.07     16.24 o 
  -9   2   8      131.09      157.07     14.19 o 
  -8   2   8      181.83      154.16     14.53 o 
  -7   2   8        7.61       -7.01      9.40 o 
  -6   2   8      765.13      719.63     27.09 o 
  -5   2   8        1.46        8.20      8.55 o 
  -4   2   8      327.55      371.22     19.40 o 
  -3   2   8       43.02       35.12     10.43 o 
  -2   2   8     1013.68     1114.19     31.45 o 
  -1   2   8      142.49      165.53     14.70 o 
   0   2   8      350.72      372.51     19.74 o 
   1   2   8       64.40       44.44     11.45 o 
   2   2   8      208.16      212.87     16.07 o 
   3   2   8      115.86       93.49     14.36 o 
   4   2   8      437.73      491.97     22.65 o 
   5   2   8      219.10      190.23     16.58 o 
   6   2   8      458.77      518.47     24.44 o 
   7   2   8      243.09      237.06     18.72 o 
   8   2   8      457.53      493.34     24.44 o 
   9   2   8      144.21      151.77     15.64 o 
 -11   3   8        2.97       -1.88      9.91 o 
 -10   3   8       30.80       26.58     11.71 o 
  -9   3   8       20.88       18.89      9.83 o 
  -8   3   8       59.41       58.54     11.37 o 
  -7   3   8      138.62      101.18     14.78 o 
  -6   3   8       89.11      126.22     14.01 o 
  -5   3   8      127.36      142.20     15.64 o 
  -4   3   8      210.65      218.77     15.89 o 
  -3   3   8       21.88       37.69      9.83 o 
  -2   3   8       44.71       55.97     10.68 o 
  -1   3   8       26.68       28.37     12.65 o 
   0   3   8       70.88       74.01     12.82 o 
   1   3   8      256.40      233.55     18.20 o 
   2   3   8      107.57      124.77     14.01 o 
   3   3   8      304.03      340.12     21.36 o 
   4   3   8       27.48       18.89     12.56 o 
   5   3   8       12.77        9.31     10.51 o 
   6   3   8       77.86       75.54     14.53 o 
   7   3   8      212.65      230.22     18.89 o 
   8   3   8        2.25        2.82     11.02 o 
 -10   4   8      207.28      278.50     19.14 o 
  -9   4   8      306.76      437.20     24.87 o 
  -8   4   8      472.01      537.78     25.81 o 
  -7   4   8      758.66      953.36     33.33 o 
  -6   4   8        2.22       23.84     10.77 o 
  -5   4   8      671.74      818.25     30.42 o 
  -4   4   8       82.62      100.16     13.93 o 
  -3   4   8      288.12      346.61     21.11 o 
  -2   4   8        2.35       12.31     10.17 o 
  -1   4   8      214.15      231.76     17.43 o 
   0   4   8      207.36      204.93     17.60 o 
   1   4   8      445.11      552.31     24.36 o 
   2   4   8      168.68      160.74     16.24 o 
   3   4   8       91.09       65.89     14.61 o 
   4   4   8        1.61       24.44     10.85 o 
   5   4   8      151.28      161.94     16.41 o 
   6   4   8       40.59       60.67     12.56 o 
  -7   5   8       15.03       15.89     12.05 o 
  -6   5   8        0.95       -9.14     11.71 o 
  -5   5   8      123.74      147.33     16.15 o 
  -4   5   8       10.63        8.03     10.43 o 
  -3   5   8        0.12       -0.85     11.02 o 
  -2   5   8        2.13        7.09     11.11 o 
  -1   5   8       16.73       14.19     11.19 o 
   0   5   8        0.65        1.79     11.19 o 
   1   5   8        1.13       -4.53     10.77 o 
   2   5   8       35.37       57.17     12.90 o 
   3   5   8        3.16      -14.01     14.01 o 
   4   5   8       73.84       59.22     13.93 o 
 -10   1   9        8.46       18.80      9.57 o 
  -9   1   9       35.93       34.78      9.57 o 
  -8   1   9      100.11       75.80     12.39 o 
  -7   1   9       31.95       34.87      9.91 o 
  -6   1   9      173.89      142.20     14.36 o 
  -5   1   9      435.22      314.74     18.37 o 
  -4   1   9      672.27      454.12     22.39 o 
  -3   1   9      407.36      282.78     17.43 o 
  -2   1   9      124.15       82.72     11.62 o 
  -1   1   9       91.57       63.75     10.68 o 
   0   1   9       49.86       48.28     10.17 o 
   1   1   9       30.89       29.48      8.20 o 
   2   1   9      170.00      165.44     16.92 o 
   3   1   9      270.46      215.27     16.75 o 
   4   1   9      172.36      116.14     13.33 o 
   5   1   9       40.10       38.11     10.68 o 
   6   1   9      126.35       97.08     12.82 o 
  -9   2   9        2.71        8.46      8.12 o 
  -8   2   9       11.98       14.61      7.95 o 
  -7   2   9       23.43       35.81      9.49 o 
  -6   2   9       13.79       14.95      8.80 o 
  -5   2   9        6.98        6.92     10.00 o 
  -4   2   9       82.03       80.59     13.59 o 
  -3   2   9        1.27        0.85      9.83 o 
  -2   2   9      111.72      106.22     14.95 o 
  -1   2   9       40.76       57.85     10.85 o 
   0   2   9        0.74      -10.85     10.85 o 
   1   2   9        0.06        6.92     10.00 o 
   2   2   9        9.76       11.37     10.08 o 
   3   2   9       33.43       34.70     11.45 o 
   4   2   9       33.85       47.26     12.56 o 
   5   2   9       12.66        2.82     11.71 o 
  -7   3   9       74.29       90.33     13.50 o 
  -6   3   9       60.98       53.07     14.78 o 
  -5   3   9      188.22      214.07     20.42 o 
  -4   3   9       92.04      135.88     15.55 o 
  -3   3   9      238.94      256.80     19.66 o 
  -2   3   9      300.46      332.43     21.11 o 
  -1   3   9      322.43      347.04     21.11 o 
   0   3   9      145.20      182.96     16.41 o 
   1   3   9       82.13       95.46     14.44 o 
   2   3   9       67.18       54.69     14.44 o 
   3   3   9       68.26       69.56     13.33 o 
  -3   4   9        0.19       22.56     10.77 o 
  -2   4   9       49.21       72.21     12.56 o 
  -1   4   9       32.24       43.16     12.90 o 
                                                 
